# Supplementary material for: Absolute Quantification of Apolipoproteins Following Treatment with Omega-3 Carboxylic Acids and Fenofibrate Using a High Precision Stable Isotope-labeled Recombinant Protein Fragments Based SRM Assay
Source: Mol Cell Proteomics. 2019 Oct 7;18(12):2433–46. doi: 10.1074/mcp.RA119.001765 (PMC6885709; doi:10.1074/mcp.RA119.001765)
Supplement: Supplementary Tables [file 155612_0_supp_388436_pxb8wt.xlsx]

## Sheet: overview
Table S1	SIS PrESTs used for initial screening.
Table S2	Assay parameters evaluated.
Table S3	Optimized SRM assays.
Table S4	Data points for calibration curve. Related to LOD and LLOQ.
Table S5	Transitions monitored in final assay with RT (transition list).
Table S6	Protein concentrations based on the quantifier SIS PrESTs measured in the repeatability and extended repeatability studies.
Table S7	Summary of the concentrations for all measured apolipoproteins in EFFECT I samples.
Table S8	Effects of omega-3 fatty acids and fenofibrate on levels of circulating apolipoproteins in the current and previous studies.

## Sheet: Table S1
Table S1. SIS PrESTs used for initial screening.
SIS PrEST	Protein name	Uniprot entry	Gene	Ensembl gene id	Protein sequence
HPRR2190035	Apolipoprotein(a)	P08519	LPA	ENSG00000198670	TTDPSVRWEYCNLTRCSDAEWTAFVPPNVILAPSLEAFFEQALTEETPGVQDCYYHYGQSYRGTYSTTVTGRTC
HPRR4430020	Apolipoprotein A-II	P02652	APOA2	ENSG00000158874	ALVRRQAKEPCVESLVSQYFQTVTDYGKDLMEKVKSPELQAEAKSY
HPRR260124	Apolipoprotein A-IV	P06727	APOA4	ENSG00000110244	LEGLTFQMKKNAEELKARISASAEELRQRLAPLAEDVRGNLRGNTEGLQKSLAELGGHLDQQVEEFRRRVEPYGENFNKALVQQMEQLRQKLGPHAGDVEGHLSFLEKDLRDKVNSFFSTFKEKESQDKTLSLP
HPRR3730489	Apolipoprotein C-I	P02654	APOC1	ENSG00000130208	PDVSSALDKLKEFGNTLEDKARELISRIKQSELSAKMREWFSETFQKVKE
HPRR2760373	Apolipoprotein D	P05090	APOD	ENSG00000189058	GKCPNPPVQENFDVNKYLGRWYEIEKIPTTFENGRCIQANYSLMENGKIKVLNQELRADGTVNQIEGE
HPRR4340126	Apolipoprotein E	P02649	APOE	ENSG00000130203	QAKVEQAVETEPEPELRQQTEWQSGQRWELALGRFWDYLRWVQTL
HPRR4200068	Apolipoprotein E	P02649	APOE	ENSG00000130203	ARMEEMGSRTRDRLDEVKEQVAEVRAKLEEQAQQIRLQAEAFQARLKSWFEPLVEDMQRQW
HPRR350023	Apolipoprotein F	Q13790	APOF	ENSG00000175336	YGKQTNVLMHFPLSLESQTPSSDPLSCQFLHPKSLPGFSHMAPLPKFLVSLALRNALEEAGCQADVWALQLQLYRQGGVNATQVLIQHLRGLQKGRSTERNVSVEALASALQLLAREQQSTGRVGRSLPTEDCENEKEQA
HPRR350088	Apolipoprotein L1	O14791	APOL1	ENSG00000100342	SNFLSLAGNTYQLTRGIGKDIRALRRARANLQSVPHASASRPRVTEPISAESGEQVERVNEPSILEMSRGVKLTDVAPVSFFLVLDVVYLVYESKHLHEGAKSETAEELKKVAQELEEKLNILNN
HPRR3340379	Apolipoprotein M	O95445	APOM	ENSG00000204444	KDGLCVPRKWIYHLTEGSTDLRTEGRPDMKTELFSSSCPGGIMLNETGQGYQRFLLYNRSPHPPEKCVEEFKSLTSCLDSKAFLLTPRNQ
HPRR3050130	Apolipoprotein A-V	Q6Q788	APOA5	ENSG00000110243	VRQRLQAFRQDTYLQIAAFTRAIDQETEEVQQQLAPPPPGHSAFAPEFQQTDSGKVLSKLQARLDDLWEDITHSLHDQGHSHL
HPRR3720310	Apolipoprotein B	P04114	APOB	ENSG00000084674	DTVAKVQGVEFSHRLNTDIAGLASAIDMSTNYNSDSLHFSNVFRSVMAPFTMTIDAHTNGNGKLALWGEHTGQLYSKFLLKAEPLAFTF
HPRR3720311	Apolipoprotein B	P04114	APOB	ENSG00000084674	NFVASHIANILNSEELDIQDLKKLVKEALKESQLPTVMDFRKFSRNYQLYKSVSLPSLDPASAKIEGNLIFDPNNYLPKESMLKTTLTAFGFASADLIE
HPRR4130067	Apolipoprotein C-IV	P55056	APOC4	ENSG00000267467	QTYYDDHLRDLGPLTKAWFLESKDSLLKKTHSLCPRLVCGDKDQG
HPRR4320626	Clusterin	P10909	CLU	ENSG00000120885	KEDALNETRESETKLKELPGVCNETMMALWEECKPCLKQTCMKFYARVCRSGSGLVGRQLEEFLNQSSPFYFWMNGDRIDSLLENDRQQTHMLDVMQDH
HPRR3450265	Apolipoprotein A-I	P02647	APOA1	ENSG00000118137	SKLREQLGPVTQEFWDNLEKETEGLRQEMSKDLEEVKAKVQPYLDDFQKKWQEEMELYRQKVEPLRAELQEGARQKLHELQEKL

## Sheet: Table S2
Table S2. Assay parameters evaluated.
Compound Group	Peptide	Precursor Ion	Product Ion	Ion Name
HPRR260123_APOA4	LGEVNTYAGDLQK.heavy	708.366455	903.466172	y8
HPRR260123_APOA4	LGEVNTYAGDLQK.heavy	708.366455	802.418493	y7
HPRR260123_APOA4	LGEVNTYAGDLQK.heavy	708.366455	639.355165	y6
HPRR260123_APOA4	LGEVNTYAGDLQK.heavy	708.366455	568.318051	y5
HPRR260123_APOA4	LGEVNTYAGDLQK.heavy	708.366455	511.296587	y4
HPRR260123_APOA4	LGEVNTYAGDLQK.heavy	708.366455	513.266738	b5
HPRR260123_APOA4	LGEVNTYAGDLQK.heavy	708.366455	614.314417	b6
HPRR260123_APOA4	LGEVNTYAGDLQK.heavy	708.366455	777.377745	b7
HPRR260123_APOA4	LGEVNTYAGDLQK.heavy	708.366455	848.414859	b8
HPRR260123_APOA4	LGEVNTYAGDLQK.heavy	708.366455	905.436323	b9
HPRR260123_APOA4	LGEVNTYAGDLQK.heavy	472.580062	903.466172	y8
HPRR260123_APOA4	LGEVNTYAGDLQK.heavy	472.580062	802.418493	y7
HPRR260123_APOA4	LGEVNTYAGDLQK.heavy	472.580062	639.355165	y6
HPRR260123_APOA4	LGEVNTYAGDLQK.heavy	472.580062	568.318051	y5
HPRR260123_APOA4	LGEVNTYAGDLQK.heavy	472.580062	511.296587	y4
HPRR260123_APOA4	LGEVNTYAGDLQK.heavy	472.580062	513.266738	b5
HPRR260123_APOA4	LGEVNTYAGDLQK.heavy	472.580062	614.314417	b6
HPRR260123_APOA4	LGEVNTYAGDLQK.heavy	472.580062	777.377745	b7
HPRR260123_APOA4	LGEVNTYAGDLQK.heavy	472.580062	848.414859	b8
HPRR260123_APOA4	LGEVNTYAGDLQK.heavy	472.580062	905.436323	b9
HPRR260123_APOA4	LVPFATELHER.heavy	661.360554	865.440175	y7
HPRR260123_APOA4	LVPFATELHER.heavy	661.360554	794.403061	y6
HPRR260123_APOA4	LVPFATELHER.heavy	661.360554	693.355383	y5
HPRR260123_APOA4	LVPFATELHER.heavy	661.360554	564.31279	y4
HPRR260123_APOA4	LVPFATELHER.heavy	661.360554	457.280932	b4
HPRR260123_APOA4	LVPFATELHER.heavy	661.360554	528.318046	b5
HPRR260123_APOA4	LVPFATELHER.heavy	661.360554	629.365724	b6
HPRR260123_APOA4	LVPFATELHER.heavy	661.360554	758.408317	b7
HPRR260123_APOA4	LVPFATELHER.heavy	661.360554	871.492381	b8
HPRR260123_APOA4	LVPFATELHER.heavy	441.242794	865.440175	y7
HPRR260123_APOA4	LVPFATELHER.heavy	441.242794	794.403061	y6
HPRR260123_APOA4	LVPFATELHER.heavy	441.242794	693.355383	y5
HPRR260123_APOA4	LVPFATELHER.heavy	441.242794	564.31279	y4
HPRR260123_APOA4	LVPFATELHER.heavy	441.242794	457.280932	b4
HPRR260123_APOA4	LVPFATELHER.heavy	441.242794	528.318046	b5
HPRR260123_APOA4	LVPFATELHER.heavy	441.242794	629.365724	b6
HPRR260123_APOA4	LVPFATELHER.heavy	441.242794	758.408317	b7
HPRR260123_APOA4	LVPFATELHER.heavy	441.242794	871.492381	b8
HPRR260123_APOA4	LLPHANEVSQK.heavy	622.347868	920.467569	y8
HPRR260123_APOA4	LLPHANEVSQK.heavy	622.347868	783.408657	y7
HPRR260123_APOA4	LLPHANEVSQK.heavy	622.347868	712.371543	y6
HPRR260123_APOA4	LLPHANEVSQK.heavy	622.347868	598.328616	y5
HPRR260123_APOA4	LLPHANEVSQK.heavy	622.347868	469.286023	y4
HPRR260123_APOA4	LLPHANEVSQK.heavy	622.347868	461.28708	b4
HPRR260123_APOA4	LLPHANEVSQK.heavy	622.347868	532.324194	b5
HPRR260123_APOA4	LLPHANEVSQK.heavy	622.347868	646.367121	b6
HPRR260123_APOA4	LLPHANEVSQK.heavy	622.347868	775.409714	b7
HPRR260123_APOA4	LLPHANEVSQK.heavy	622.347868	874.478128	b8
HPRR260123_APOA4	LLPHANEVSQK.heavy	622.347868	961.510157	b9
HPRR260123_APOA4	LLPHANEVSQK.heavy	415.234338	920.467569	y8
HPRR260123_APOA4	LLPHANEVSQK.heavy	415.234338	783.408657	y7
HPRR260123_APOA4	LLPHANEVSQK.heavy	415.234338	712.371543	y6
HPRR260123_APOA4	LLPHANEVSQK.heavy	415.234338	598.328616	y5
HPRR260123_APOA4	LLPHANEVSQK.heavy	415.234338	469.286023	y4
HPRR260123_APOA4	LLPHANEVSQK.heavy	415.234338	461.28708	b4
HPRR260123_APOA4	LLPHANEVSQK.heavy	415.234338	532.324194	b5
HPRR260123_APOA4	LLPHANEVSQK.heavy	415.234338	646.367121	b6
HPRR260123_APOA4	LLPHANEVSQK.heavy	415.234338	775.409714	b7
HPRR260123_APOA4	LLPHANEVSQK.heavy	415.234338	874.478128	b8
HPRR260123_APOA4	LLPHANEVSQK.heavy	415.234338	961.510157	b9
HPRR260123_APOA4	LEPYADQLR.heavy	557.791972	872.450012	y7
HPRR260123_APOA4	LEPYADQLR.heavy	557.791972	775.397248	y6
HPRR260123_APOA4	LEPYADQLR.heavy	557.791972	612.333919	y5
HPRR260123_APOA4	LEPYADQLR.heavy	557.791972	541.296805	y4
HPRR260123_APOA4	LEPYADQLR.heavy	557.791972	503.250026	b4
HPRR260123_APOA4	LEPYADQLR.heavy	557.791972	574.287139	b5
HPRR260123_APOA4	LEPYADQLR.heavy	557.791972	689.314082	b6
HPRR260123_APOA4	LEPYADQLR.heavy	557.791972	817.37266	b7
HPRR260123_APOA4	LEPYADQLR.heavy	557.791972	930.456724	b8
HPRR260123_APOA4	TQVNTQAEQLR.heavy	649.340349	969.498753	y8
HPRR260123_APOA4	TQVNTQAEQLR.heavy	649.340349	855.455825	y7
HPRR260123_APOA4	TQVNTQAEQLR.heavy	649.340349	754.408147	y6
HPRR260123_APOA4	TQVNTQAEQLR.heavy	649.340349	626.349569	y5
HPRR260123_APOA4	TQVNTQAEQLR.heavy	649.340349	555.312455	y4
HPRR260123_APOA4	TQVNTQAEQLR.heavy	649.340349	443.224873	b4
HPRR260123_APOA4	TQVNTQAEQLR.heavy	649.340349	544.272552	b5
HPRR260123_APOA4	TQVNTQAEQLR.heavy	649.340349	672.33113	b6
HPRR260123_APOA4	TQVNTQAEQLR.heavy	649.340349	743.368243	b7
HPRR260123_APOA4	TQVNTQAEQLR.heavy	649.340349	872.410836	b8
HPRR260123_APOA4	TQVNTQAEQLR.heavy	433.229325	969.498753	y8
HPRR260123_APOA4	TQVNTQAEQLR.heavy	433.229325	855.455825	y7
HPRR260123_APOA4	TQVNTQAEQLR.heavy	433.229325	754.408147	y6
HPRR260123_APOA4	TQVNTQAEQLR.heavy	433.229325	626.349569	y5
HPRR260123_APOA4	TQVNTQAEQLR.heavy	433.229325	555.312455	y4
HPRR260123_APOA4	TQVNTQAEQLR.heavy	433.229325	443.224873	b4
HPRR260123_APOA4	TQVNTQAEQLR.heavy	433.229325	544.272552	b5
HPRR260123_APOA4	TQVNTQAEQLR.heavy	433.229325	672.33113	b6
HPRR260123_APOA4	TQVNTQAEQLR.heavy	433.229325	743.368243	b7
HPRR260123_APOA4	TQVNTQAEQLR.heavy	433.229325	872.410836	b8
HPRR260123_APOA4	QLTPYAQR.heavy	493.7683	858.470747	y7
HPRR260123_APOA4	QLTPYAQR.heavy	493.7683	745.386683	y6
HPRR260123_APOA4	QLTPYAQR.heavy	493.7683	644.339005	y5
HPRR260123_APOA4	QLTPYAQR.heavy	493.7683	547.286241	y4
HPRR260123_APOA4	QLTPYAQR.heavy	493.7683	440.25036	b4
HPRR260123_APOA4	QLTPYAQR.heavy	493.7683	603.313689	b5
HPRR260123_APOA4	QLTPYAQR.heavy	493.7683	674.350802	b6
HPRR260123_APOA4	QLTPYAQR.heavy	493.7683	802.40938	b7
HPRR260123_APOA4	ENADSLQASLRPHADELK.heavy	668.007503	973.530504	y8
HPRR260123_APOA4	ENADSLQASLRPHADELK.heavy	668.007503	817.429393	y7
HPRR260123_APOA4	ENADSLQASLRPHADELK.heavy	668.007503	720.376629	y6
HPRR260123_APOA4	ENADSLQASLRPHADELK.heavy	668.007503	583.317717	y5
HPRR260123_APOA4	ENADSLQASLRPHADELK.heavy	668.007503	512.280603	y4
HPRR260123_APOA4	ENADSLQASLRPHADELK.heavy	668.007503	430.156853	b4
HPRR260123_APOA4	ENADSLQASLRPHADELK.heavy	668.007503	517.188882	b5
HPRR260123_APOA4	ENADSLQASLRPHADELK.heavy	668.007503	630.272946	b6
HPRR260123_APOA4	ENADSLQASLRPHADELK.heavy	668.007503	758.331523	b7
HPRR260123_APOA4	ENADSLQASLRPHADELK.heavy	668.007503	829.368637	b8
HPRR260123_APOA4	ENADSLQASLRPHADELK.heavy	668.007503	916.400666	b9
HPRR260123_APOA4	IDQNVEELK.heavy	548.292228	982.493115	y8
HPRR260123_APOA4	IDQNVEELK.heavy	548.292228	867.466172	y7
HPRR260123_APOA4	IDQNVEELK.heavy	548.292228	739.407594	y6
HPRR260123_APOA4	IDQNVEELK.heavy	548.292228	625.364667	y5
HPRR260123_APOA4	IDQNVEELK.heavy	548.292228	526.296253	y4
HPRR260123_APOA4	IDQNVEELK.heavy	548.292228	471.219788	b4
HPRR260123_APOA4	IDQNVEELK.heavy	548.292228	570.288202	b5
HPRR260123_APOA4	IDQNVEELK.heavy	548.292228	699.330795	b6
HPRR260123_APOA4	IDQNVEELK.heavy	548.292228	828.373388	b7
HPRR260123_APOA4	IDQNVEELK.heavy	548.292228	941.457452	b8
HPRR260123_APOA4	LTPYADEFK.heavy	546.278589	978.465838	y8
HPRR260123_APOA4	LTPYADEFK.heavy	546.278589	877.418159	y7
HPRR260123_APOA4	LTPYADEFK.heavy	546.278589	780.365395	y6
HPRR260123_APOA4	LTPYADEFK.heavy	546.278589	617.302067	y5
HPRR260123_APOA4	LTPYADEFK.heavy	546.278589	546.264953	y4
HPRR260123_APOA4	LTPYADEFK.heavy	546.278589	475.255111	b4
HPRR260123_APOA4	LTPYADEFK.heavy	546.278589	546.292225	b5
HPRR260123_APOA4	LTPYADEFK.heavy	546.278589	661.319168	b6
HPRR260123_APOA4	LTPYADEFK.heavy	546.278589	790.361761	b7
HPRR260123_APOA4	LTPYADEFK.heavy	546.278589	937.430175	b8
HPRR350086_APOH	C[+57.021464]PFPSRPDNGFVNYPAKPTLYYK.heavy	913.78749	991.570243	y8
HPRR350086_APOH	C[+57.021464]PFPSRPDNGFVNYPAKPTLYYK.heavy	913.78749	920.533129	y7
HPRR350086_APOH	C[+57.021464]PFPSRPDNGFVNYPAKPTLYYK.heavy	913.78749	792.438166	y6
HPRR350086_APOH	C[+57.021464]PFPSRPDNGFVNYPAKPTLYYK.heavy	913.78749	695.385402	y5
HPRR350086_APOH	C[+57.021464]PFPSRPDNGFVNYPAKPTLYYK.heavy	913.78749	594.337724	y4
HPRR350086_APOH	C[+57.021464]PFPSRPDNGFVNYPAKPTLYYK.heavy	913.78749	405.159102	b3
HPRR350086_APOH	C[+57.021464]PFPSRPDNGFVNYPAKPTLYYK.heavy	913.78749	502.211866	b4
HPRR350086_APOH	C[+57.021464]PFPSRPDNGFVNYPAKPTLYYK.heavy	913.78749	589.243895	b5
HPRR350086_APOH	C[+57.021464]PFPSRPDNGFVNYPAKPTLYYK.heavy	913.78749	745.345006	b6
HPRR350086_APOH	C[+57.021464]PFPSRPDNGFVNYPAKPTLYYK.heavy	913.78749	842.39777	b7
HPRR350086_APOH	C[+57.021464]PFPSRPDNGFVNYPAKPTLYYK.heavy	913.78749	957.424713	b8
HPRR350086_APOH	ATFGC[+57.021464]HDGYSLDGPEEIEC[+57.021464]TK.heavy	798.674985	916.417173	y7
HPRR350086_APOH	ATFGC[+57.021464]HDGYSLDGPEEIEC[+57.021464]TK.heavy	798.674985	787.37458	y6
HPRR350086_APOH	ATFGC[+57.021464]HDGYSLDGPEEIEC[+57.021464]TK.heavy	798.674985	658.331987	y5
HPRR350086_APOH	ATFGC[+57.021464]HDGYSLDGPEEIEC[+57.021464]TK.heavy	798.674985	545.247923	y4
HPRR350086_APOH	ATFGC[+57.021464]HDGYSLDGPEEIEC[+57.021464]TK.heavy	798.674985	537.212594	b5
HPRR350086_APOH	ATFGC[+57.021464]HDGYSLDGPEEIEC[+57.021464]TK.heavy	798.674985	674.271506	b6
HPRR350086_APOH	ATFGC[+57.021464]HDGYSLDGPEEIEC[+57.021464]TK.heavy	798.674985	789.298449	b7
HPRR350086_APOH	ATFGC[+57.021464]HDGYSLDGPEEIEC[+57.021464]TK.heavy	798.674985	846.319913	b8
HPRR350086_APOH	ATVVYQGER.heavy	516.77104	961.49769	y8
HPRR350086_APOH	ATVVYQGER.heavy	516.77104	860.450012	y7
HPRR350086_APOH	ATVVYQGER.heavy	516.77104	761.381598	y6
HPRR350086_APOH	ATVVYQGER.heavy	516.77104	662.313184	y5
HPRR350086_APOH	ATVVYQGER.heavy	516.77104	499.249855	y4
HPRR350086_APOH	ATVVYQGER.heavy	516.77104	534.292225	b5
HPRR350086_APOH	ATVVYQGER.heavy	516.77104	662.350802	b6
HPRR350086_APOH	ATVVYQGER.heavy	516.77104	719.372266	b7
HPRR350086_APOH	ATVVYQGER.heavy	516.77104	848.414859	b8
HPRR350086_APOH	C[+57.021464]SYTEDAQC[+57.021464]IDGTIEVPK.heavy	698.646366	979.554987	y9
HPRR350086_APOH	C[+57.021464]SYTEDAQC[+57.021464]IDGTIEVPK.heavy	698.646366	866.470923	y8
HPRR350086_APOH	C[+57.021464]SYTEDAQC[+57.021464]IDGTIEVPK.heavy	698.646366	751.44398	y7
HPRR350086_APOH	C[+57.021464]SYTEDAQC[+57.021464]IDGTIEVPK.heavy	698.646366	694.422516	y6
HPRR350086_APOH	C[+57.021464]SYTEDAQC[+57.021464]IDGTIEVPK.heavy	698.646366	593.374838	y5
HPRR350086_APOH	C[+57.021464]SYTEDAQC[+57.021464]IDGTIEVPK.heavy	698.646366	480.290774	y4
HPRR350086_APOH	C[+57.021464]SYTEDAQC[+57.021464]IDGTIEVPK.heavy	698.646366	512.18096	b4
HPRR350086_APOH	C[+57.021464]SYTEDAQC[+57.021464]IDGTIEVPK.heavy	698.646366	641.223553	b5
HPRR350086_APOH	C[+57.021464]SYTEDAQC[+57.021464]IDGTIEVPK.heavy	698.646366	756.250496	b6
HPRR350086_APOH	C[+57.021464]SYTEDAQC[+57.021464]IDGTIEVPK.heavy	698.646366	827.28761	b7
HPRR350086_APOH	C[+57.021464]SYTEDAQC[+57.021464]IDGTIEVPK.heavy	698.646366	955.346188	b8
HPRR350086_APOH	EHSSLAFSK.heavy	507.26073	884.471592	y8
HPRR350086_APOH	EHSSLAFSK.heavy	507.26073	747.41268	y7
HPRR350086_APOH	EHSSLAFSK.heavy	507.26073	660.380651	y6
HPRR350086_APOH	EHSSLAFSK.heavy	507.26073	573.348623	y5
HPRR350086_APOH	EHSSLAFSK.heavy	507.26073	460.264559	y4
HPRR350086_APOH	EHSSLAFSK.heavy	507.26073	441.172838	b4
HPRR350086_APOH	EHSSLAFSK.heavy	507.26073	554.256902	b5
HPRR350086_APOH	EHSSLAFSK.heavy	507.26073	625.294016	b6
HPRR350086_APOH	EHSSLAFSK.heavy	507.26073	772.36243	b7
HPRR350086_APOH	EHSSLAFSK.heavy	507.26073	859.394458	b8
HPRR2190004_APOC3	DALSSVQESQVAQQAR.heavy	863.933331	897.477623	y8
HPRR2190004_APOC3	DALSSVQESQVAQQAR.heavy	863.933331	810.445595	y7
HPRR2190004_APOC3	DALSSVQESQVAQQAR.heavy	863.933331	682.387017	y6
HPRR2190004_APOC3	DALSSVQESQVAQQAR.heavy	863.933331	583.318603	y5
HPRR2190004_APOC3	DALSSVQESQVAQQAR.heavy	863.933331	512.28149	y4
HPRR2190004_APOC3	DALSSVQESQVAQQAR.heavy	863.933331	474.219454	b5
HPRR2190004_APOC3	DALSSVQESQVAQQAR.heavy	863.933331	573.287868	b6
HPRR2190004_APOC3	DALSSVQESQVAQQAR.heavy	863.933331	701.346445	b7
HPRR2190004_APOC3	DALSSVQESQVAQQAR.heavy	863.933331	830.389038	b8
HPRR2190004_APOC3	DALSSVQESQVAQQAR.heavy	863.933331	917.421067	b9
HPRR2190004_APOC3	DALSSVQESQVAQQAR.heavy	576.291313	897.477623	y8
HPRR2190004_APOC3	DALSSVQESQVAQQAR.heavy	576.291313	810.445595	y7
HPRR2190004_APOC3	DALSSVQESQVAQQAR.heavy	576.291313	682.387017	y6
HPRR2190004_APOC3	DALSSVQESQVAQQAR.heavy	576.291313	583.318603	y5
HPRR2190004_APOC3	DALSSVQESQVAQQAR.heavy	576.291313	512.28149	y4
HPRR2190004_APOC3	DALSSVQESQVAQQAR.heavy	576.291313	474.219454	b5
HPRR2190004_APOC3	DALSSVQESQVAQQAR.heavy	576.291313	573.287868	b6
HPRR2190004_APOC3	DALSSVQESQVAQQAR.heavy	576.291313	701.346445	b7
HPRR2190004_APOC3	DALSSVQESQVAQQAR.heavy	576.291313	830.389038	b8
HPRR2190004_APOC3	DALSSVQESQVAQQAR.heavy	576.291313	917.421067	b9
HPRR2190004_APOC3	GWVTDGFSSLK.heavy	602.808045	961.508037	y9
HPRR2190004_APOC3	GWVTDGFSSLK.heavy	602.808045	862.439623	y8
HPRR2190004_APOC3	GWVTDGFSSLK.heavy	602.808045	761.391944	y7
HPRR2190004_APOC3	GWVTDGFSSLK.heavy	602.808045	646.365001	y6
HPRR2190004_APOC3	GWVTDGFSSLK.heavy	602.808045	589.343538	y5
HPRR2190004_APOC3	GWVTDGFSSLK.heavy	602.808045	442.275124	y4
HPRR2190004_APOC3	GWVTDGFSSLK.heavy	602.808045	444.224145	b4
HPRR2190004_APOC3	GWVTDGFSSLK.heavy	602.808045	559.251088	b5
HPRR2190004_APOC3	GWVTDGFSSLK.heavy	602.808045	616.272552	b6
HPRR2190004_APOC3	GWVTDGFSSLK.heavy	602.808045	763.340966	b7
HPRR2190004_APOC3	GWVTDGFSSLK.heavy	602.808045	850.372994	b8
HPRR2190004_APOC3	GWVTDGFSSLK.heavy	602.808045	937.405023	b9
HPRR2190004_APOC3	GWVTDGFSSLK.heavy	402.207789	961.508037	y9
HPRR2190004_APOC3	GWVTDGFSSLK.heavy	402.207789	862.439623	y8
HPRR2190004_APOC3	GWVTDGFSSLK.heavy	402.207789	761.391944	y7
HPRR2190004_APOC3	GWVTDGFSSLK.heavy	402.207789	646.365001	y6
HPRR2190004_APOC3	GWVTDGFSSLK.heavy	402.207789	589.343538	y5
HPRR2190004_APOC3	GWVTDGFSSLK.heavy	402.207789	442.275124	y4
HPRR2190004_APOC3	GWVTDGFSSLK.heavy	402.207789	444.224145	b4
HPRR2190004_APOC3	GWVTDGFSSLK.heavy	402.207789	559.251088	b5
HPRR2190004_APOC3	GWVTDGFSSLK.heavy	402.207789	616.272552	b6
HPRR2190004_APOC3	GWVTDGFSSLK.heavy	402.207789	763.340966	b7
HPRR2190004_APOC3	GWVTDGFSSLK.heavy	402.207789	850.372994	b8
HPRR2190004_APOC3	GWVTDGFSSLK.heavy	402.207789	937.405023	b9
HPRR2190004_APOC3	DYWSTVK.heavy	453.725992	791.417765	y6
HPRR2190004_APOC3	DYWSTVK.heavy	453.725992	628.354437	y5
HPRR2190004_APOC3	DYWSTVK.heavy	453.725992	442.275124	y4
HPRR2190004_APOC3	DYWSTVK.heavy	453.725992	552.208889	b4
HPRR2190004_APOC3	DYWSTVK.heavy	453.725992	653.256568	b5
HPRR2190004_APOC3	DYWSTVK.heavy	453.725992	752.324982	b6
HPRR2190035_LPA	WEYC[+57.021464]NLTR.heavy	576.262525	965.438461	y7
HPRR2190035_LPA	WEYC[+57.021464]NLTR.heavy	576.262525	836.395868	y6
HPRR2190035_LPA	WEYC[+57.021464]NLTR.heavy	576.262525	673.332539	y5
HPRR2190035_LPA	WEYC[+57.021464]NLTR.heavy	576.262525	513.301891	y4
HPRR2190035_LPA	WEYC[+57.021464]NLTR.heavy	576.262525	639.223159	b4
HPRR2190035_LPA	WEYC[+57.021464]NLTR.heavy	576.262525	753.266087	b5
HPRR2190035_LPA	WEYC[+57.021464]NLTR.heavy	576.262525	866.350151	b6
HPRR2190035_LPA	WEYC[+57.021464]NLTR.heavy	576.262525	967.397829	b7
HPRR2190035_LPA	GTYSTTVTGR.heavy	526.765955	995.503169	y9
HPRR2190035_LPA	GTYSTTVTGR.heavy	526.765955	894.455491	y8
HPRR2190035_LPA	GTYSTTVTGR.heavy	526.765955	731.392162	y7
HPRR2190035_LPA	GTYSTTVTGR.heavy	526.765955	644.360134	y6
HPRR2190035_LPA	GTYSTTVTGR.heavy	526.765955	543.312455	y5
HPRR2190035_LPA	GTYSTTVTGR.heavy	526.765955	442.264777	y4
HPRR2190035_LPA	GTYSTTVTGR.heavy	526.765955	409.171775	b4
HPRR2190035_LPA	GTYSTTVTGR.heavy	526.765955	510.219454	b5
HPRR2190035_LPA	GTYSTTVTGR.heavy	526.765955	611.267132	b6
HPRR2190035_LPA	GTYSTTVTGR.heavy	526.765955	710.335546	b7
HPRR2190035_LPA	GTYSTTVTGR.heavy	526.765955	811.383225	b8
HPRR2190035_LPA	GTYSTTVTGR.heavy	526.765955	868.404688	b9
HPRR2760374_APOD	NPNLPPETVDSLK.heavy	716.382105	993.534252	y9
HPRR2760374_APOD	NPNLPPETVDSLK.heavy	716.382105	896.481488	y8
HPRR2760374_APOD	NPNLPPETVDSLK.heavy	716.382105	799.428724	y7
HPRR2760374_APOD	NPNLPPETVDSLK.heavy	716.382105	670.386131	y6
HPRR2760374_APOD	NPNLPPETVDSLK.heavy	716.382105	569.338452	y5
HPRR2760374_APOD	NPNLPPETVDSLK.heavy	716.382105	470.270038	y4
HPRR2760374_APOD	NPNLPPETVDSLK.heavy	716.382105	439.229959	b4
HPRR2760374_APOD	NPNLPPETVDSLK.heavy	716.382105	536.282723	b5
HPRR2760374_APOD	NPNLPPETVDSLK.heavy	716.382105	633.335487	b6
HPRR2760374_APOD	NPNLPPETVDSLK.heavy	716.382105	762.37808	b7
HPRR2760374_APOD	NPNLPPETVDSLK.heavy	716.382105	863.425758	b8
HPRR2760374_APOD	NPNLPPETVDSLK.heavy	716.382105	962.494172	b9
HPRR2760374_APOD	NPNLPPETVDSLK.heavy	477.923829	993.534252	y9
HPRR2760374_APOD	NPNLPPETVDSLK.heavy	477.923829	896.481488	y8
HPRR2760374_APOD	NPNLPPETVDSLK.heavy	477.923829	799.428724	y7
HPRR2760374_APOD	NPNLPPETVDSLK.heavy	477.923829	670.386131	y6
HPRR2760374_APOD	NPNLPPETVDSLK.heavy	477.923829	569.338452	y5
HPRR2760374_APOD	NPNLPPETVDSLK.heavy	477.923829	470.270038	y4
HPRR2760374_APOD	NPNLPPETVDSLK.heavy	477.923829	439.229959	b4
HPRR2760374_APOD	NPNLPPETVDSLK.heavy	477.923829	536.282723	b5
HPRR2760374_APOD	NPNLPPETVDSLK.heavy	477.923829	633.335487	b6
HPRR2760374_APOD	NPNLPPETVDSLK.heavy	477.923829	762.37808	b7
HPRR2760374_APOD	NPNLPPETVDSLK.heavy	477.923829	863.425758	b8
HPRR2760374_APOD	NPNLPPETVDSLK.heavy	477.923829	962.494172	b9
HPRR2760374_APOD	NILTSNNIDVK.heavy	619.845159	898.471986	y8
HPRR2760374_APOD	NILTSNNIDVK.heavy	619.845159	797.424307	y7
HPRR2760374_APOD	NILTSNNIDVK.heavy	619.845159	710.392279	y6
HPRR2760374_APOD	NILTSNNIDVK.heavy	619.845159	596.349351	y5
HPRR2760374_APOD	NILTSNNIDVK.heavy	619.845159	482.306424	y4
HPRR2760374_APOD	NILTSNNIDVK.heavy	619.845159	442.26601	b4
HPRR2760374_APOD	NILTSNNIDVK.heavy	619.845159	529.298038	b5
HPRR2760374_APOD	NILTSNNIDVK.heavy	619.845159	643.340966	b6
HPRR2760374_APOD	NILTSNNIDVK.heavy	619.845159	757.383893	b7
HPRR2760374_APOD	NILTSNNIDVK.heavy	619.845159	870.467957	b8
HPRR2760374_APOD	NILTSNNIDVK.heavy	619.845159	985.4949	b9
HPRR2760374_APOD	NILTSNNIDVK.heavy	413.565864	898.471986	y8
HPRR2760374_APOD	NILTSNNIDVK.heavy	413.565864	797.424307	y7
HPRR2760374_APOD	NILTSNNIDVK.heavy	413.565864	710.392279	y6
HPRR2760374_APOD	NILTSNNIDVK.heavy	413.565864	596.349351	y5
HPRR2760374_APOD	NILTSNNIDVK.heavy	413.565864	482.306424	y4
HPRR2760374_APOD	NILTSNNIDVK.heavy	413.565864	442.26601	b4
HPRR2760374_APOD	NILTSNNIDVK.heavy	413.565864	529.298038	b5
HPRR2760374_APOD	NILTSNNIDVK.heavy	413.565864	643.340966	b6
HPRR2760374_APOD	NILTSNNIDVK.heavy	413.565864	757.383893	b7
HPRR2760374_APOD	NILTSNNIDVK.heavy	413.565864	870.467957	b8
HPRR2760374_APOD	NILTSNNIDVK.heavy	413.565864	985.4949	b9
HPRR2830010_APOC4-APOC2;APOC2	ESLSSYWESAK.heavy	647.805699	965.445437	y8
HPRR2830010_APOC4-APOC2;APOC2	ESLSSYWESAK.heavy	647.805699	878.413408	y7
HPRR2830010_APOC4-APOC2;APOC2	ESLSSYWESAK.heavy	647.805699	791.38138	y6
HPRR2830010_APOC4-APOC2;APOC2	ESLSSYWESAK.heavy	647.805699	628.318051	y5
HPRR2830010_APOC4-APOC2;APOC2	ESLSSYWESAK.heavy	647.805699	442.238738	y4
HPRR2830010_APOC4-APOC2;APOC2	ESLSSYWESAK.heavy	647.805699	417.19799	b4
HPRR2830010_APOC4-APOC2;APOC2	ESLSSYWESAK.heavy	647.805699	504.230018	b5
HPRR2830010_APOC4-APOC2;APOC2	ESLSSYWESAK.heavy	647.805699	667.293347	b6
HPRR2830010_APOC4-APOC2;APOC2	ESLSSYWESAK.heavy	647.805699	853.37266	b7
HPRR2830010_APOC4-APOC2;APOC2	ESLSSYWESAK.heavy	647.805699	982.415253	b8
HPRR2830010_APOC4-APOC2;APOC2	ESLSSYWESAK.heavy	432.206225	965.445437	y8
HPRR2830010_APOC4-APOC2;APOC2	ESLSSYWESAK.heavy	432.206225	878.413408	y7
HPRR2830010_APOC4-APOC2;APOC2	ESLSSYWESAK.heavy	432.206225	791.38138	y6
HPRR2830010_APOC4-APOC2;APOC2	ESLSSYWESAK.heavy	432.206225	628.318051	y5
HPRR2830010_APOC4-APOC2;APOC2	ESLSSYWESAK.heavy	432.206225	442.238738	y4
HPRR2830010_APOC4-APOC2;APOC2	ESLSSYWESAK.heavy	432.206225	417.19799	b4
HPRR2830010_APOC4-APOC2;APOC2	ESLSSYWESAK.heavy	432.206225	504.230018	b5
HPRR2830010_APOC4-APOC2;APOC2	ESLSSYWESAK.heavy	432.206225	667.293347	b6
HPRR2830010_APOC4-APOC2;APOC2	ESLSSYWESAK.heavy	432.206225	853.37266	b7
HPRR2830010_APOC4-APOC2;APOC2	ESLSSYWESAK.heavy	432.206225	982.415253	b8
HPRR2830010_APOC4-APOC2;APOC2	TAAQNLYEK.heavy	523.273838	944.492721	y8
HPRR2830010_APOC4-APOC2;APOC2	TAAQNLYEK.heavy	523.273838	873.455607	y7
HPRR2830010_APOC4-APOC2;APOC2	TAAQNLYEK.heavy	523.273838	802.418493	y6
HPRR2830010_APOC4-APOC2;APOC2	TAAQNLYEK.heavy	523.273838	674.359916	y5
HPRR2830010_APOC4-APOC2;APOC2	TAAQNLYEK.heavy	523.273838	560.316988	y4
HPRR2830010_APOC4-APOC2;APOC2	TAAQNLYEK.heavy	523.273838	486.230687	b5
HPRR2830010_APOC4-APOC2;APOC2	TAAQNLYEK.heavy	523.273838	599.314751	b6
HPRR2830010_APOC4-APOC2;APOC2	TAAQNLYEK.heavy	523.273838	762.37808	b7
HPRR2830010_APOC4-APOC2;APOC2	TAAQNLYEK.heavy	523.273838	891.420673	b8
HPRR2830010_APOC4-APOC2;APOC2	TYLPAVDEK.heavy	522.278589	942.502223	y8
HPRR2830010_APOC4-APOC2;APOC2	TYLPAVDEK.heavy	522.278589	779.438895	y7
HPRR2830010_APOC4-APOC2;APOC2	TYLPAVDEK.heavy	522.278589	666.354831	y6
HPRR2830010_APOC4-APOC2;APOC2	TYLPAVDEK.heavy	522.278589	569.302067	y5
HPRR2830010_APOC4-APOC2;APOC2	TYLPAVDEK.heavy	522.278589	498.264953	y4
HPRR2830010_APOC4-APOC2;APOC2	TYLPAVDEK.heavy	522.278589	475.255111	b4
HPRR2830010_APOC4-APOC2;APOC2	TYLPAVDEK.heavy	522.278589	546.292225	b5
HPRR2830010_APOC4-APOC2;APOC2	TYLPAVDEK.heavy	522.278589	645.360639	b6
HPRR2830010_APOC4-APOC2;APOC2	TYLPAVDEK.heavy	522.278589	760.387582	b7
HPRR2830010_APOC4-APOC2;APOC2	TYLPAVDEK.heavy	522.278589	889.430175	b8
HPRR3050130_APOA5	QDTYLQIAAFTR.heavy	718.874025	929.544246	y8
HPRR3050130_APOA5	QDTYLQIAAFTR.heavy	718.874025	816.460182	y7
HPRR3050130_APOA5	QDTYLQIAAFTR.heavy	718.874025	688.401605	y6
HPRR3050130_APOA5	QDTYLQIAAFTR.heavy	718.874025	575.317541	y5
HPRR3050130_APOA5	QDTYLQIAAFTR.heavy	718.874025	504.280427	y4
HPRR3050130_APOA5	QDTYLQIAAFTR.heavy	718.874025	508.203804	b4
HPRR3050130_APOA5	QDTYLQIAAFTR.heavy	718.874025	621.287868	b5
HPRR3050130_APOA5	QDTYLQIAAFTR.heavy	718.874025	749.346445	b6
HPRR3050130_APOA5	QDTYLQIAAFTR.heavy	718.874025	862.430509	b7
HPRR3050130_APOA5	QDTYLQIAAFTR.heavy	718.874025	933.467623	b8
HPRR3050130_APOA5	QDTYLQIAAFTR.heavy	479.585109	929.544246	y8
HPRR3050130_APOA5	QDTYLQIAAFTR.heavy	479.585109	816.460182	y7
HPRR3050130_APOA5	QDTYLQIAAFTR.heavy	479.585109	688.401605	y6
HPRR3050130_APOA5	QDTYLQIAAFTR.heavy	479.585109	575.317541	y5
HPRR3050130_APOA5	QDTYLQIAAFTR.heavy	479.585109	504.280427	y4
HPRR3050130_APOA5	QDTYLQIAAFTR.heavy	479.585109	508.203804	b4
HPRR3050130_APOA5	QDTYLQIAAFTR.heavy	479.585109	621.287868	b5
HPRR3050130_APOA5	QDTYLQIAAFTR.heavy	479.585109	749.346445	b6
HPRR3050130_APOA5	QDTYLQIAAFTR.heavy	479.585109	862.430509	b7
HPRR3050130_APOA5	QDTYLQIAAFTR.heavy	479.585109	933.467623	b8
HPRR3340380_APOM	EFPEVHLGQWYFIAGAAPTK.heavy	757.055906	883.512728	y9
HPRR3340380_APOM	EFPEVHLGQWYFIAGAAPTK.heavy	757.055906	736.444314	y8
HPRR3340380_APOM	EFPEVHLGQWYFIAGAAPTK.heavy	757.055906	623.36025	y7
HPRR3340380_APOM	EFPEVHLGQWYFIAGAAPTK.heavy	757.055906	552.323136	y6
HPRR3340380_APOM	EFPEVHLGQWYFIAGAAPTK.heavy	757.055906	495.301673	y5
HPRR3340380_APOM	EFPEVHLGQWYFIAGAAPTK.heavy	757.055906	424.264559	y4
HPRR3340380_APOM	EFPEVHLGQWYFIAGAAPTK.heavy	757.055906	503.21364	b4
HPRR3340380_APOM	EFPEVHLGQWYFIAGAAPTK.heavy	757.055906	602.282054	b5
HPRR3340380_APOM	EFPEVHLGQWYFIAGAAPTK.heavy	757.055906	739.340966	b6
HPRR3340380_APOM	EFPEVHLGQWYFIAGAAPTK.heavy	757.055906	852.42503	b7
HPRR3340380_APOM	EFPEVHLGQWYFIAGAAPTK.heavy	757.055906	909.446494	b8
HPRR3450266_APOA1	THLAPYSDELR.heavy	656.331993	960.466056	y8
HPRR3450266_APOA1	THLAPYSDELR.heavy	656.331993	889.428942	y7
HPRR3450266_APOA1	THLAPYSDELR.heavy	656.331993	792.376178	y6
HPRR3450266_APOA1	THLAPYSDELR.heavy	656.331993	629.312849	y5
HPRR3450266_APOA1	THLAPYSDELR.heavy	656.331993	542.280821	y4
HPRR3450266_APOA1	THLAPYSDELR.heavy	656.331993	423.235044	b4
HPRR3450266_APOA1	THLAPYSDELR.heavy	656.331993	520.287808	b5
HPRR3450266_APOA1	THLAPYSDELR.heavy	656.331993	683.351137	b6
HPRR3450266_APOA1	THLAPYSDELR.heavy	656.331993	770.383165	b7
HPRR3450266_APOA1	THLAPYSDELR.heavy	656.331993	885.410108	b8
HPRR3450266_APOA1	THLAPYSDELR.heavy	437.890421	960.466056	y8
HPRR3450266_APOA1	THLAPYSDELR.heavy	437.890421	889.428942	y7
HPRR3450266_APOA1	THLAPYSDELR.heavy	437.890421	792.376178	y6
HPRR3450266_APOA1	THLAPYSDELR.heavy	437.890421	629.312849	y5
HPRR3450266_APOA1	THLAPYSDELR.heavy	437.890421	542.280821	y4
HPRR3450266_APOA1	THLAPYSDELR.heavy	437.890421	423.235044	b4
HPRR3450266_APOA1	THLAPYSDELR.heavy	437.890421	520.287808	b5
HPRR3450266_APOA1	THLAPYSDELR.heavy	437.890421	683.351137	b6
HPRR3450266_APOA1	THLAPYSDELR.heavy	437.890421	770.383165	b7
HPRR3450266_APOA1	THLAPYSDELR.heavy	437.890421	885.410108	b8
HPRR3450266_APOA1	LAEYHAK.heavy	420.228702	726.366064	y6
HPRR3450266_APOA1	LAEYHAK.heavy	420.228702	655.32895	y5
HPRR3450266_APOA1	LAEYHAK.heavy	420.228702	526.286357	y4
HPRR3450266_APOA1	LAEYHAK.heavy	420.228702	477.234376	b4
HPRR3450266_APOA1	LAEYHAK.heavy	420.228702	614.293287	b5
HPRR3450266_APOA1	LAEYHAK.heavy	420.228702	685.330401	b6
HPRR3450266_APOA1	ATEHLSTLSEK.heavy	612.321516	922.508371	y8
HPRR3450266_APOA1	ATEHLSTLSEK.heavy	612.321516	785.449459	y7
HPRR3450266_APOA1	ATEHLSTLSEK.heavy	612.321516	672.365395	y6
HPRR3450266_APOA1	ATEHLSTLSEK.heavy	612.321516	585.333367	y5
HPRR3450266_APOA1	ATEHLSTLSEK.heavy	612.321516	484.285688	y4
HPRR3450266_APOA1	ATEHLSTLSEK.heavy	612.321516	439.193573	b4
HPRR3450266_APOA1	ATEHLSTLSEK.heavy	612.321516	552.277637	b5
HPRR3450266_APOA1	ATEHLSTLSEK.heavy	612.321516	639.309666	b6
HPRR3450266_APOA1	ATEHLSTLSEK.heavy	612.321516	740.357344	b7
HPRR3450266_APOA1	ATEHLSTLSEK.heavy	612.321516	853.441408	b8
HPRR3450266_APOA1	ATEHLSTLSEK.heavy	612.321516	940.473437	b9
HPRR3450266_APOA1	ATEHLSTLSEK.heavy	408.550103	922.508371	y8
HPRR3450266_APOA1	ATEHLSTLSEK.heavy	408.550103	785.449459	y7
HPRR3450266_APOA1	ATEHLSTLSEK.heavy	408.550103	672.365395	y6
HPRR3450266_APOA1	ATEHLSTLSEK.heavy	408.550103	585.333367	y5
HPRR3450266_APOA1	ATEHLSTLSEK.heavy	408.550103	484.285688	y4
HPRR3450266_APOA1	ATEHLSTLSEK.heavy	408.550103	439.193573	b4
HPRR3450266_APOA1	ATEHLSTLSEK.heavy	408.550103	552.277637	b5
HPRR3450266_APOA1	ATEHLSTLSEK.heavy	408.550103	639.309666	b6
HPRR3450266_APOA1	ATEHLSTLSEK.heavy	408.550103	740.357344	b7
HPRR3450266_APOA1	ATEHLSTLSEK.heavy	408.550103	853.441408	b8
HPRR3450266_APOA1	ATEHLSTLSEK.heavy	408.550103	940.473437	b9
HPRR3450266_APOA1	AKPALEDLR.heavy	511.797058	951.549726	y8
HPRR3450266_APOA1	AKPALEDLR.heavy	511.797058	823.454763	y7
HPRR3450266_APOA1	AKPALEDLR.heavy	511.797058	726.401999	y6
HPRR3450266_APOA1	AKPALEDLR.heavy	511.797058	655.364885	y5
HPRR3450266_APOA1	AKPALEDLR.heavy	511.797058	542.280821	y4
HPRR3450266_APOA1	AKPALEDLR.heavy	511.797058	481.313295	b5
HPRR3450266_APOA1	AKPALEDLR.heavy	511.797058	610.355888	b6
HPRR3450266_APOA1	AKPALEDLR.heavy	511.797058	725.382831	b7
HPRR3450266_APOA1	AKPALEDLR.heavy	511.797058	838.466895	b8
HPRR3450266_APOA1	QGLLPVLESFK.heavy	619.865363	940.559344	y8
HPRR3450266_APOA1	QGLLPVLESFK.heavy	619.865363	827.47528	y7
HPRR3450266_APOA1	QGLLPVLESFK.heavy	619.865363	730.422516	y6
HPRR3450266_APOA1	QGLLPVLESFK.heavy	619.865363	631.354102	y5
HPRR3450266_APOA1	QGLLPVLESFK.heavy	619.865363	518.270038	y4
HPRR3450266_APOA1	QGLLPVLESFK.heavy	619.865363	412.255445	b4
HPRR3450266_APOA1	QGLLPVLESFK.heavy	619.865363	509.308209	b5
HPRR3450266_APOA1	QGLLPVLESFK.heavy	619.865363	608.376623	b6
HPRR3450266_APOA1	QGLLPVLESFK.heavy	619.865363	721.460687	b7
HPRR3450266_APOA1	QGLLPVLESFK.heavy	619.865363	850.50328	b8
HPRR3450266_APOA1	QGLLPVLESFK.heavy	619.865363	937.535309	b9
HPRR3450266_APOA1	QGLLPVLESFK.heavy	413.579334	940.559344	y8
HPRR3450266_APOA1	QGLLPVLESFK.heavy	413.579334	827.47528	y7
HPRR3450266_APOA1	QGLLPVLESFK.heavy	413.579334	730.422516	y6
HPRR3450266_APOA1	QGLLPVLESFK.heavy	413.579334	631.354102	y5
HPRR3450266_APOA1	QGLLPVLESFK.heavy	413.579334	518.270038	y4
HPRR3450266_APOA1	QGLLPVLESFK.heavy	413.579334	412.255445	b4
HPRR3450266_APOA1	QGLLPVLESFK.heavy	413.579334	509.308209	b5
HPRR3450266_APOA1	QGLLPVLESFK.heavy	413.579334	608.376623	b6
HPRR3450266_APOA1	QGLLPVLESFK.heavy	413.579334	721.460687	b7
HPRR3450266_APOA1	QGLLPVLESFK.heavy	413.579334	850.50328	b8
HPRR3450266_APOA1	QGLLPVLESFK.heavy	413.579334	937.535309	b9
HPRR3450266_APOA1	VSFLSALEEYTK.heavy	697.868299	948.476402	y8
HPRR3450266_APOA1	VSFLSALEEYTK.heavy	697.868299	861.444374	y7
HPRR3450266_APOA1	VSFLSALEEYTK.heavy	697.868299	790.40726	y6
HPRR3450266_APOA1	VSFLSALEEYTK.heavy	697.868299	677.323196	y5
HPRR3450266_APOA1	VSFLSALEEYTK.heavy	697.868299	548.280603	y4
HPRR3450266_APOA1	VSFLSALEEYTK.heavy	697.868299	447.260196	b4
HPRR3450266_APOA1	VSFLSALEEYTK.heavy	697.868299	534.292225	b5
HPRR3450266_APOA1	VSFLSALEEYTK.heavy	697.868299	605.329339	b6
HPRR3450266_APOA1	VSFLSALEEYTK.heavy	697.868299	718.413403	b7
HPRR3450266_APOA1	VSFLSALEEYTK.heavy	697.868299	847.455996	b8
HPRR3450266_APOA1	VSFLSALEEYTK.heavy	697.868299	976.498589	b9
HPRR3450266_APOA1	VSFLSALEEYTK.heavy	465.581292	948.476402	y8
HPRR3450266_APOA1	VSFLSALEEYTK.heavy	465.581292	861.444374	y7
HPRR3450266_APOA1	VSFLSALEEYTK.heavy	465.581292	790.40726	y6
HPRR3450266_APOA1	VSFLSALEEYTK.heavy	465.581292	677.323196	y5
HPRR3450266_APOA1	VSFLSALEEYTK.heavy	465.581292	548.280603	y4
HPRR3450266_APOA1	VSFLSALEEYTK.heavy	465.581292	447.260196	b4
HPRR3450266_APOA1	VSFLSALEEYTK.heavy	465.581292	534.292225	b5
HPRR3450266_APOA1	VSFLSALEEYTK.heavy	465.581292	605.329339	b6
HPRR3450266_APOA1	VSFLSALEEYTK.heavy	465.581292	718.413403	b7
HPRR3450266_APOA1	VSFLSALEEYTK.heavy	465.581292	847.455996	b8
HPRR3450266_APOA1	VSFLSALEEYTK.heavy	465.581292	976.498589	b9
HPRR3720310_APOB	VQGVEFSHR.heavy	534.776657	969.477623	y8
HPRR3720310_APOB	VQGVEFSHR.heavy	534.776657	841.419046	y7
HPRR3720310_APOB	VQGVEFSHR.heavy	534.776657	784.397582	y6
HPRR3720310_APOB	VQGVEFSHR.heavy	534.776657	685.329168	y5
HPRR3720310_APOB	VQGVEFSHR.heavy	534.776657	556.286575	y4
HPRR3720310_APOB	VQGVEFSHR.heavy	534.776657	513.266738	b5
HPRR3720310_APOB	VQGVEFSHR.heavy	534.776657	660.335152	b6
HPRR3720310_APOB	VQGVEFSHR.heavy	534.776657	747.367181	b7
HPRR3720310_APOB	VQGVEFSHR.heavy	534.776657	884.426093	b8
HPRR3720310_APOB	LALWGEHTGQLYSK.heavy	805.924472	941.493055	y8
HPRR3720310_APOB	LALWGEHTGQLYSK.heavy	805.924472	804.434144	y7
HPRR3720310_APOB	LALWGEHTGQLYSK.heavy	805.924472	703.386465	y6
HPRR3720310_APOB	LALWGEHTGQLYSK.heavy	805.924472	646.365001	y5
HPRR3720310_APOB	LALWGEHTGQLYSK.heavy	805.924472	518.306424	y4
HPRR3720310_APOB	LALWGEHTGQLYSK.heavy	805.924472	484.291831	b4
HPRR3720310_APOB	LALWGEHTGQLYSK.heavy	805.924472	541.313295	b5
HPRR3720310_APOB	LALWGEHTGQLYSK.heavy	805.924472	670.355888	b6
HPRR3720310_APOB	LALWGEHTGQLYSK.heavy	805.924472	807.4148	b7
HPRR3720310_APOB	LALWGEHTGQLYSK.heavy	805.924472	908.462478	b8
HPRR3720310_APOB	LALWGEHTGQLYSK.heavy	805.924472	965.483942	b9
HPRR3720310_APOB	LALWGEHTGQLYSK.heavy	537.61874	941.493055	y8
HPRR3720310_APOB	LALWGEHTGQLYSK.heavy	537.61874	804.434144	y7
HPRR3720310_APOB	LALWGEHTGQLYSK.heavy	537.61874	703.386465	y6
HPRR3720310_APOB	LALWGEHTGQLYSK.heavy	537.61874	646.365001	y5
HPRR3720310_APOB	LALWGEHTGQLYSK.heavy	537.61874	518.306424	y4
HPRR3720310_APOB	LALWGEHTGQLYSK.heavy	537.61874	484.291831	b4
HPRR3720310_APOB	LALWGEHTGQLYSK.heavy	537.61874	541.313295	b5
HPRR3720310_APOB	LALWGEHTGQLYSK.heavy	537.61874	670.355888	b6
HPRR3720310_APOB	LALWGEHTGQLYSK.heavy	537.61874	807.4148	b7
HPRR3720310_APOB	LALWGEHTGQLYSK.heavy	537.61874	908.462478	b8
HPRR3720310_APOB	LALWGEHTGQLYSK.heavy	537.61874	965.483942	b9
HPRR3720311_APOB	SVSLPSLDPASAK.heavy	640.352816	893.481822	y9
HPRR3720311_APOB	SVSLPSLDPASAK.heavy	640.352816	796.429058	y8
HPRR3720311_APOB	SVSLPSLDPASAK.heavy	640.352816	709.39703	y7
HPRR3720311_APOB	SVSLPSLDPASAK.heavy	640.352816	596.312966	y6
HPRR3720311_APOB	SVSLPSLDPASAK.heavy	640.352816	481.286023	y5
HPRR3720311_APOB	SVSLPSLDPASAK.heavy	640.352816	484.276575	b5
HPRR3720311_APOB	SVSLPSLDPASAK.heavy	640.352816	571.308603	b6
HPRR3720311_APOB	SVSLPSLDPASAK.heavy	640.352816	684.392667	b7
HPRR3720311_APOB	SVSLPSLDPASAK.heavy	640.352816	799.41961	b8
HPRR3720311_APOB	SVSLPSLDPASAK.heavy	640.352816	896.472374	b9
HPRR3720311_APOB	SVSLPSLDPASAK.heavy	640.352816	967.509488	b10
HPRR3720311_APOB	SVSLPSLDPASAK.heavy	427.237636	893.481822	y9
HPRR3720311_APOB	SVSLPSLDPASAK.heavy	427.237636	796.429058	y8
HPRR3720311_APOB	SVSLPSLDPASAK.heavy	427.237636	709.39703	y7
HPRR3720311_APOB	SVSLPSLDPASAK.heavy	427.237636	596.312966	y6
HPRR3720311_APOB	SVSLPSLDPASAK.heavy	427.237636	481.286023	y5
HPRR3720311_APOB	SVSLPSLDPASAK.heavy	427.237636	484.276575	b5
HPRR3720311_APOB	SVSLPSLDPASAK.heavy	427.237636	571.308603	b6
HPRR3720311_APOB	SVSLPSLDPASAK.heavy	427.237636	684.392667	b7
HPRR3720311_APOB	SVSLPSLDPASAK.heavy	427.237636	799.41961	b8
HPRR3720311_APOB	SVSLPSLDPASAK.heavy	427.237636	896.472374	b9
HPRR3720311_APOB	SVSLPSLDPASAK.heavy	427.237636	967.509488	b10
HPRR3720311_APOB	IEGNLIFDPNNYLPK.heavy	877.963794	968.492721	y8
HPRR3720311_APOB	IEGNLIFDPNNYLPK.heavy	877.963794	853.465778	y7
HPRR3720311_APOB	IEGNLIFDPNNYLPK.heavy	877.963794	756.413014	y6
HPRR3720311_APOB	IEGNLIFDPNNYLPK.heavy	877.963794	642.370087	y5
HPRR3720311_APOB	IEGNLIFDPNNYLPK.heavy	877.963794	528.327159	y4
HPRR3720311_APOB	IEGNLIFDPNNYLPK.heavy	877.963794	414.198324	b4
HPRR3720311_APOB	IEGNLIFDPNNYLPK.heavy	877.963794	527.282388	b5
HPRR3720311_APOB	IEGNLIFDPNNYLPK.heavy	877.963794	640.366452	b6
HPRR3720311_APOB	IEGNLIFDPNNYLPK.heavy	877.963794	787.434866	b7
HPRR3720311_APOB	IEGNLIFDPNNYLPK.heavy	877.963794	902.461809	b8
HPRR3720311_APOB	IEGNLIFDPNNYLPK.heavy	877.963794	999.514573	b9
HPRR3720311_APOB	IEGNLIFDPNNYLPK.heavy	585.644954	968.492721	y8
HPRR3720311_APOB	IEGNLIFDPNNYLPK.heavy	585.644954	853.465778	y7
HPRR3720311_APOB	IEGNLIFDPNNYLPK.heavy	585.644954	756.413014	y6
HPRR3720311_APOB	IEGNLIFDPNNYLPK.heavy	585.644954	642.370087	y5
HPRR3720311_APOB	IEGNLIFDPNNYLPK.heavy	585.644954	528.327159	y4
HPRR3720311_APOB	IEGNLIFDPNNYLPK.heavy	585.644954	414.198324	b4
HPRR3720311_APOB	IEGNLIFDPNNYLPK.heavy	585.644954	527.282388	b5
HPRR3720311_APOB	IEGNLIFDPNNYLPK.heavy	585.644954	640.366452	b6
HPRR3720311_APOB	IEGNLIFDPNNYLPK.heavy	585.644954	787.434866	b7
HPRR3720311_APOB	IEGNLIFDPNNYLPK.heavy	585.644954	902.461809	b8
HPRR3720311_APOB	IEGNLIFDPNNYLPK.heavy	585.644954	999.514573	b9
HPRR3730489_APOC1	EFGNTLEDK.heavy	530.755478	931.461087	y8
HPRR3730489_APOC1	EFGNTLEDK.heavy	530.755478	784.392673	y7
HPRR3730489_APOC1	EFGNTLEDK.heavy	530.755478	727.371209	y6
HPRR3730489_APOC1	EFGNTLEDK.heavy	530.755478	613.328281	y5
HPRR3730489_APOC1	EFGNTLEDK.heavy	530.755478	512.280603	y4
HPRR3730489_APOC1	EFGNTLEDK.heavy	530.755478	448.182674	b4
HPRR3730489_APOC1	EFGNTLEDK.heavy	530.755478	549.230353	b5
HPRR3730489_APOC1	EFGNTLEDK.heavy	530.755478	662.314417	b6
HPRR3730489_APOC1	EFGNTLEDK.heavy	530.755478	791.35701	b7
HPRR3730489_APOC1	EFGNTLEDK.heavy	530.755478	906.383953	b8
HPRR3730489_APOC1	EWFSETFQK.heavy	605.286945	894.444708	y7
HPRR3730489_APOC1	EWFSETFQK.heavy	605.286945	747.376294	y6
HPRR3730489_APOC1	EWFSETFQK.heavy	605.286945	660.344266	y5
HPRR3730489_APOC1	EWFSETFQK.heavy	605.286945	531.301673	y4
HPRR3730489_APOC1	EWFSETFQK.heavy	605.286945	550.229624	b4
HPRR3730489_APOC1	EWFSETFQK.heavy	605.286945	679.272218	b5
HPRR3730489_APOC1	EWFSETFQK.heavy	605.286945	780.319896	b6
HPRR3730489_APOC1	EWFSETFQK.heavy	605.286945	927.38831	b7
HPRR3730489_APOC1	EWFSETFQK.heavy	403.860389	894.444708	y7
HPRR3730489_APOC1	EWFSETFQK.heavy	403.860389	747.376294	y6
HPRR3730489_APOC1	EWFSETFQK.heavy	403.860389	660.344266	y5
HPRR3730489_APOC1	EWFSETFQK.heavy	403.860389	531.301673	y4
HPRR3730489_APOC1	EWFSETFQK.heavy	403.860389	550.229624	b4
HPRR3730489_APOC1	EWFSETFQK.heavy	403.860389	679.272218	b5
HPRR3730489_APOC1	EWFSETFQK.heavy	403.860389	780.319896	b6
HPRR3730489_APOC1	EWFSETFQK.heavy	403.860389	927.38831	b7
HPRR3790891_APOC4	ELLETVVNR.heavy	541.807622	953.565376	y8
HPRR3790891_APOC4	ELLETVVNR.heavy	541.807622	840.481312	y7
HPRR3790891_APOC4	ELLETVVNR.heavy	541.807622	727.397248	y6
HPRR3790891_APOC4	ELLETVVNR.heavy	541.807622	598.354655	y5
HPRR3790891_APOC4	ELLETVVNR.heavy	541.807622	497.306976	y4
HPRR3790891_APOC4	ELLETVVNR.heavy	541.807622	485.26059	b4
HPRR3790891_APOC4	ELLETVVNR.heavy	541.807622	586.308269	b5
HPRR3790891_APOC4	ELLETVVNR.heavy	541.807622	685.376683	b6
HPRR3790891_APOC4	ELLETVVNR.heavy	541.807622	784.445097	b7
HPRR3790891_APOC4	ELLETVVNR.heavy	541.807622	898.488024	b8
HPRR3790891_APOC4	DGWQWFWSPSTFR.heavy	855.390374	890.439447	y7
HPRR3790891_APOC4	DGWQWFWSPSTFR.heavy	855.390374	704.360134	y6
HPRR3790891_APOC4	DGWQWFWSPSTFR.heavy	855.390374	617.328106	y5
HPRR3790891_APOC4	DGWQWFWSPSTFR.heavy	855.390374	520.275342	y4
HPRR3790891_APOC4	DGWQWFWSPSTFR.heavy	855.390374	487.193573	b4
HPRR3790891_APOC4	DGWQWFWSPSTFR.heavy	855.390374	673.272886	b5
HPRR3790891_APOC4	DGWQWFWSPSTFR.heavy	855.390374	820.3413	b6
HPRR3790891_APOC4	DGWQWFWSPSTFR.heavy	570.596008	890.439447	y7
HPRR3790891_APOC4	DGWQWFWSPSTFR.heavy	570.596008	704.360134	y6
HPRR3790891_APOC4	DGWQWFWSPSTFR.heavy	570.596008	617.328106	y5
HPRR3790891_APOC4	DGWQWFWSPSTFR.heavy	570.596008	520.275342	y4
HPRR3790891_APOC4	DGWQWFWSPSTFR.heavy	570.596008	487.193573	b4
HPRR3790891_APOC4	DGWQWFWSPSTFR.heavy	570.596008	673.272886	b5
HPRR3790891_APOC4	DGWQWFWSPSTFR.heavy	570.596008	820.3413	b6
HPRR3830425_APOF	SGVQQLIQYYQDQK.heavy	853.4354	980.456336	y7
HPRR3830425_APOF	SGVQQLIQYYQDQK.heavy	853.4354	852.397758	y6
HPRR3830425_APOF	SGVQQLIQYYQDQK.heavy	853.4354	689.334429	y5
HPRR3830425_APOF	SGVQQLIQYYQDQK.heavy	853.4354	526.271101	y4
HPRR3830425_APOF	SGVQQLIQYYQDQK.heavy	853.4354	500.246337	b5
HPRR3830425_APOF	SGVQQLIQYYQDQK.heavy	853.4354	613.330401	b6
HPRR3830425_APOF	SGVQQLIQYYQDQK.heavy	853.4354	726.414465	b7
HPRR3830425_APOF	SGVQQLIQYYQDQK.heavy	853.4354	854.473043	b8
HPRR3830425_APOF	SGVQQLIQYYQDQK.heavy	569.292692	980.456336	y7
HPRR3830425_APOF	SGVQQLIQYYQDQK.heavy	569.292692	852.397758	y6
HPRR3830425_APOF	SGVQQLIQYYQDQK.heavy	569.292692	689.334429	y5
HPRR3830425_APOF	SGVQQLIQYYQDQK.heavy	569.292692	526.271101	y4
HPRR3830425_APOF	SGVQQLIQYYQDQK.heavy	569.292692	500.246337	b5
HPRR3830425_APOF	SGVQQLIQYYQDQK.heavy	569.292692	613.330401	b6
HPRR3830425_APOF	SGVQQLIQYYQDQK.heavy	569.292692	726.414465	b7
HPRR3830425_APOF	SGVQQLIQYYQDQK.heavy	569.292692	854.473043	b8
HPRR3830425_APOF	DANISQPETTK.heavy	606.303324	911.492387	y8
HPRR3830425_APOF	DANISQPETTK.heavy	606.303324	798.408323	y7
HPRR3830425_APOF	DANISQPETTK.heavy	606.303324	711.376294	y6
HPRR3830425_APOF	DANISQPETTK.heavy	606.303324	583.317717	y5
HPRR3830425_APOF	DANISQPETTK.heavy	606.303324	486.264953	y4
HPRR3830425_APOF	DANISQPETTK.heavy	606.303324	414.198324	b4
HPRR3830425_APOF	DANISQPETTK.heavy	606.303324	501.230353	b5
HPRR3830425_APOF	DANISQPETTK.heavy	606.303324	629.28893	b6
HPRR3830425_APOF	DANISQPETTK.heavy	606.303324	726.341694	b7
HPRR3830425_APOF	DANISQPETTK.heavy	606.303324	855.384287	b8
HPRR3830425_APOF	DANISQPETTK.heavy	606.303324	956.431966	b9
HPRR3830425_APOF	DANISQPETTK.heavy	404.537974	911.492387	y8
HPRR3830425_APOF	DANISQPETTK.heavy	404.537974	798.408323	y7
HPRR3830425_APOF	DANISQPETTK.heavy	404.537974	711.376294	y6
HPRR3830425_APOF	DANISQPETTK.heavy	404.537974	583.317717	y5
HPRR3830425_APOF	DANISQPETTK.heavy	404.537974	486.264953	y4
HPRR3830425_APOF	DANISQPETTK.heavy	404.537974	414.198324	b4
HPRR3830425_APOF	DANISQPETTK.heavy	404.537974	501.230353	b5
HPRR3830425_APOF	DANISQPETTK.heavy	404.537974	629.28893	b6
HPRR3830425_APOF	DANISQPETTK.heavy	404.537974	726.341694	b7
HPRR3830425_APOF	DANISQPETTK.heavy	404.537974	855.384287	b8
HPRR3830425_APOF	DANISQPETTK.heavy	404.537974	956.431966	b9
HPRR4130067_APOC4	AWFLESK.heavy	444.738903	817.433415	y6
HPRR4130067_APOC4	AWFLESK.heavy	444.738903	631.354102	y5
HPRR4130067_APOC4	AWFLESK.heavy	444.738903	484.285688	y4
HPRR4130067_APOC4	AWFLESK.heavy	444.738903	518.276181	b4
HPRR4130067_APOC4	AWFLESK.heavy	444.738903	647.318774	b5
HPRR4130067_APOC4	AWFLESK.heavy	444.738903	734.350802	b6
HPRR4130067_APOC4	THSLC[+57.021464]PR.heavy	440.720296	779.385637	y6
HPRR4130067_APOC4	THSLC[+57.021464]PR.heavy	440.720296	642.326726	y5
HPRR4130067_APOC4	THSLC[+57.021464]PR.heavy	440.720296	555.294697	y4
HPRR4130067_APOC4	THSLC[+57.021464]PR.heavy	440.720296	439.229959	b4
HPRR4130067_APOC4	THSLC[+57.021464]PR.heavy	440.720296	599.260607	b5
HPRR4130067_APOC4	THSLC[+57.021464]PR.heavy	440.720296	696.313371	b6
HPRR4160981_APOL1	WWTQAQAHDLVIK.heavy	802.427181	931.545091	y8
HPRR4160981_APOL1	WWTQAQAHDLVIK.heavy	802.427181	803.486513	y7
HPRR4160981_APOL1	WWTQAQAHDLVIK.heavy	802.427181	732.4494	y6
HPRR4160981_APOL1	WWTQAQAHDLVIK.heavy	802.427181	595.390488	y5
HPRR4160981_APOL1	WWTQAQAHDLVIK.heavy	802.427181	480.363545	y4
HPRR4160981_APOL1	WWTQAQAHDLVIK.heavy	802.427181	602.272158	b4
HPRR4160981_APOL1	WWTQAQAHDLVIK.heavy	802.427181	673.309272	b5
HPRR4160981_APOL1	WWTQAQAHDLVIK.heavy	802.427181	801.367849	b6
HPRR4160981_APOL1	WWTQAQAHDLVIK.heavy	802.427181	872.404963	b7
HPRR4160981_APOL1	WWTQAQAHDLVIK.heavy	535.287213	931.545091	y8
HPRR4160981_APOL1	WWTQAQAHDLVIK.heavy	535.287213	803.486513	y7
HPRR4160981_APOL1	WWTQAQAHDLVIK.heavy	535.287213	732.4494	y6
HPRR4160981_APOL1	WWTQAQAHDLVIK.heavy	535.287213	595.390488	y5
HPRR4160981_APOL1	WWTQAQAHDLVIK.heavy	535.287213	480.363545	y4
HPRR4160981_APOL1	WWTQAQAHDLVIK.heavy	535.287213	602.272158	b4
HPRR4160981_APOL1	WWTQAQAHDLVIK.heavy	535.287213	673.309272	b5
HPRR4160981_APOL1	WWTQAQAHDLVIK.heavy	535.287213	801.367849	b6
HPRR4160981_APOL1	WWTQAQAHDLVIK.heavy	535.287213	872.404963	b7
HPRR4291052_APOC4-APOC2;APOC4	ELLETVVNR.heavy	541.807622	953.565376	y8
HPRR4291052_APOC4-APOC2;APOC4	ELLETVVNR.heavy	541.807622	840.481312	y7
HPRR4291052_APOC4-APOC2;APOC4	ELLETVVNR.heavy	541.807622	727.397248	y6
HPRR4291052_APOC4-APOC2;APOC4	ELLETVVNR.heavy	541.807622	598.354655	y5
HPRR4291052_APOC4-APOC2;APOC4	ELLETVVNR.heavy	541.807622	497.306976	y4
HPRR4291052_APOC4-APOC2;APOC4	ELLETVVNR.heavy	541.807622	485.26059	b4
HPRR4291052_APOC4-APOC2;APOC4	ELLETVVNR.heavy	541.807622	586.308269	b5
HPRR4291052_APOC4-APOC2;APOC4	ELLETVVNR.heavy	541.807622	685.376683	b6
HPRR4291052_APOC4-APOC2;APOC4	ELLETVVNR.heavy	541.807622	784.445097	b7
HPRR4291052_APOC4-APOC2;APOC4	ELLETVVNR.heavy	541.807622	898.488024	b8
HPRR4291052_APOC4-APOC2;APOC4	DGWQWFWSPSTFR.heavy	855.390374	890.439447	y7
HPRR4291052_APOC4-APOC2;APOC4	DGWQWFWSPSTFR.heavy	855.390374	704.360134	y6
HPRR4291052_APOC4-APOC2;APOC4	DGWQWFWSPSTFR.heavy	855.390374	617.328106	y5
HPRR4291052_APOC4-APOC2;APOC4	DGWQWFWSPSTFR.heavy	855.390374	520.275342	y4
HPRR4291052_APOC4-APOC2;APOC4	DGWQWFWSPSTFR.heavy	855.390374	487.193573	b4
HPRR4291052_APOC4-APOC2;APOC4	DGWQWFWSPSTFR.heavy	855.390374	673.272886	b5
HPRR4291052_APOC4-APOC2;APOC4	DGWQWFWSPSTFR.heavy	855.390374	820.3413	b6
HPRR4291052_APOC4-APOC2;APOC4	DGWQWFWSPSTFR.heavy	570.596008	890.439447	y7
HPRR4291052_APOC4-APOC2;APOC4	DGWQWFWSPSTFR.heavy	570.596008	704.360134	y6
HPRR4291052_APOC4-APOC2;APOC4	DGWQWFWSPSTFR.heavy	570.596008	617.328106	y5
HPRR4291052_APOC4-APOC2;APOC4	DGWQWFWSPSTFR.heavy	570.596008	520.275342	y4
HPRR4291052_APOC4-APOC2;APOC4	DGWQWFWSPSTFR.heavy	570.596008	487.193573	b4
HPRR4291052_APOC4-APOC2;APOC4	DGWQWFWSPSTFR.heavy	570.596008	673.272886	b5
HPRR4291052_APOC4-APOC2;APOC4	DGWQWFWSPSTFR.heavy	570.596008	820.3413	b6
HPRR4430020_APOA2	EPC[+57.021464]VESLVSQYFQTVTDYGK.heavy	786.706502	919.461087	y8
HPRR4430020_APOA2	EPC[+57.021464]VESLVSQYFQTVTDYGK.heavy	786.706502	791.402509	y7
HPRR4430020_APOA2	EPC[+57.021464]VESLVSQYFQTVTDYGK.heavy	786.706502	690.354831	y6
HPRR4430020_APOA2	EPC[+57.021464]VESLVSQYFQTVTDYGK.heavy	786.706502	591.286417	y5
HPRR4430020_APOA2	EPC[+57.021464]VESLVSQYFQTVTDYGK.heavy	786.706502	490.238738	y4
HPRR4430020_APOA2	EPC[+57.021464]VESLVSQYFQTVTDYGK.heavy	786.706502	486.201695	b4
HPRR4430020_APOA2	EPC[+57.021464]VESLVSQYFQTVTDYGK.heavy	786.706502	615.244289	b5
HPRR4430020_APOA2	EPC[+57.021464]VESLVSQYFQTVTDYGK.heavy	786.706502	702.276317	b6
HPRR4430020_APOA2	EPC[+57.021464]VESLVSQYFQTVTDYGK.heavy	786.706502	815.360381	b7
HPRR4430020_APOA2	EPC[+57.021464]VESLVSQYFQTVTDYGK.heavy	786.706502	914.428795	b8
HPRR4430020_APOA2	SPELQAEAK.heavy	490.760563	893.481822	y8
HPRR4430020_APOA2	SPELQAEAK.heavy	490.760563	796.429058	y7
HPRR4430020_APOA2	SPELQAEAK.heavy	490.760563	667.386465	y6
HPRR4430020_APOA2	SPELQAEAK.heavy	490.760563	554.302401	y5
HPRR4430020_APOA2	SPELQAEAK.heavy	490.760563	426.243823	y4
HPRR4430020_APOA2	SPELQAEAK.heavy	490.760563	427.218725	b4
HPRR4430020_APOA2	SPELQAEAK.heavy	490.760563	555.277303	b5
HPRR4430020_APOA2	SPELQAEAK.heavy	490.760563	626.314417	b6
HPRR4430020_APOA2	SPELQAEAK.heavy	490.760563	755.35701	b7
HPRR4430020_APOA2	SPELQAEAK.heavy	490.760563	826.394124	b8
HPRR3450265_APOA1	EQLGPVTQEFWDNLEK.heavy	970.977629	959.471257	y7
HPRR3450265_APOA1	EQLGPVTQEFWDNLEK.heavy	970.977629	812.402843	y6
HPRR3450265_APOA1	EQLGPVTQEFWDNLEK.heavy	970.977629	626.32353	y5
HPRR3450265_APOA1	EQLGPVTQEFWDNLEK.heavy	970.977629	511.296587	y4
HPRR3450265_APOA1	EQLGPVTQEFWDNLEK.heavy	970.977629	428.213974	b4
HPRR3450265_APOA1	EQLGPVTQEFWDNLEK.heavy	970.977629	525.266738	b5
HPRR3450265_APOA1	EQLGPVTQEFWDNLEK.heavy	970.977629	624.335152	b6
HPRR3450265_APOA1	EQLGPVTQEFWDNLEK.heavy	970.977629	725.382831	b7
HPRR3450265_APOA1	EQLGPVTQEFWDNLEK.heavy	970.977629	853.441408	b8
HPRR3450265_APOA1	EQLGPVTQEFWDNLEK.heavy	970.977629	982.484001	b9
HPRR3450265_APOA1	EQLGPVTQEFWDNLEK.heavy	647.654178	959.471257	y7
HPRR3450265_APOA1	EQLGPVTQEFWDNLEK.heavy	647.654178	812.402843	y6
HPRR3450265_APOA1	EQLGPVTQEFWDNLEK.heavy	647.654178	626.32353	y5
HPRR3450265_APOA1	EQLGPVTQEFWDNLEK.heavy	647.654178	511.296587	y4
HPRR3450265_APOA1	EQLGPVTQEFWDNLEK.heavy	647.654178	428.213974	b4
HPRR3450265_APOA1	EQLGPVTQEFWDNLEK.heavy	647.654178	525.266738	b5
HPRR3450265_APOA1	EQLGPVTQEFWDNLEK.heavy	647.654178	624.335152	b6
HPRR3450265_APOA1	EQLGPVTQEFWDNLEK.heavy	647.654178	725.382831	b7
HPRR3450265_APOA1	EQLGPVTQEFWDNLEK.heavy	647.654178	853.441408	b8
HPRR3450265_APOA1	EQLGPVTQEFWDNLEK.heavy	647.654178	982.484001	b9
HPRR3450265_APOA1	VQPYLDDFQK.heavy	630.821152	936.455273	y7
HPRR3450265_APOA1	VQPYLDDFQK.heavy	630.821152	773.391944	y6
HPRR3450265_APOA1	VQPYLDDFQK.heavy	630.821152	660.30788	y5
HPRR3450265_APOA1	VQPYLDDFQK.heavy	630.821152	545.280937	y4
HPRR3450265_APOA1	VQPYLDDFQK.heavy	630.821152	488.25036	b4
HPRR3450265_APOA1	VQPYLDDFQK.heavy	630.821152	601.334424	b5
HPRR3450265_APOA1	VQPYLDDFQK.heavy	630.821152	716.361367	b6
HPRR3450265_APOA1	VQPYLDDFQK.heavy	630.821152	831.38831	b7
HPRR3450265_APOA1	VQPYLDDFQK.heavy	630.821152	978.456724	b8
HPRR3450265_APOA1	VQPYLDDFQK.heavy	420.883193	936.455273	y7
HPRR3450265_APOA1	VQPYLDDFQK.heavy	420.883193	773.391944	y6
HPRR3450265_APOA1	VQPYLDDFQK.heavy	420.883193	660.30788	y5
HPRR3450265_APOA1	VQPYLDDFQK.heavy	420.883193	545.280937	y4
HPRR3450265_APOA1	VQPYLDDFQK.heavy	420.883193	488.25036	b4
HPRR3450265_APOA1	VQPYLDDFQK.heavy	420.883193	601.334424	b5
HPRR3450265_APOA1	VQPYLDDFQK.heavy	420.883193	716.361367	b6
HPRR3450265_APOA1	VQPYLDDFQK.heavy	420.883193	831.38831	b7
HPRR3450265_APOA1	VQPYLDDFQK.heavy	420.883193	978.456724	b8
HPRR3450265_APOA1	AELQEGAR.heavy	442.229008	812.413626	y7
HPRR3450265_APOA1	AELQEGAR.heavy	442.229008	683.371033	y6
HPRR3450265_APOA1	AELQEGAR.heavy	442.229008	570.286969	y5
HPRR3450265_APOA1	AELQEGAR.heavy	442.229008	442.228391	y4
HPRR3450265_APOA1	AELQEGAR.heavy	442.229008	442.229624	b4
HPRR3450265_APOA1	AELQEGAR.heavy	442.229008	571.272218	b5
HPRR3450265_APOA1	AELQEGAR.heavy	442.229008	628.293681	b6
HPRR3450265_APOA1	AELQEGAR.heavy	442.229008	699.330795	b7
HPRR3450265_APOA1	LHELQEK.heavy	452.752541	791.413742	y6
HPRR3450265_APOA1	LHELQEK.heavy	452.752541	654.354831	y5
HPRR3450265_APOA1	LHELQEK.heavy	452.752541	525.312237	y4
HPRR3450265_APOA1	LHELQEK.heavy	452.752541	493.276909	b4
HPRR3450265_APOA1	LHELQEK.heavy	452.752541	621.335487	b5
HPRR3450265_APOA1	LHELQEK.heavy	452.752541	750.37808	b6
HPRR260124_APOA4	ISASAEELR.heavy	493.263048	872.434756	y8
HPRR260124_APOA4	ISASAEELR.heavy	493.263048	785.402727	y7
HPRR260124_APOA4	ISASAEELR.heavy	493.263048	714.365613	y6
HPRR260124_APOA4	ISASAEELR.heavy	493.263048	627.333585	y5
HPRR260124_APOA4	ISASAEELR.heavy	493.263048	556.296471	y4
HPRR260124_APOA4	ISASAEELR.heavy	493.263048	430.229624	b5
HPRR260124_APOA4	ISASAEELR.heavy	493.263048	559.272218	b6
HPRR260124_APOA4	ISASAEELR.heavy	493.263048	688.314811	b7
HPRR260124_APOA4	ISASAEELR.heavy	493.263048	801.398875	b8
HPRR260124_APOA4	LAPLAEDVR.heavy	497.283783	880.476226	y8
HPRR260124_APOA4	LAPLAEDVR.heavy	497.283783	809.439113	y7
HPRR260124_APOA4	LAPLAEDVR.heavy	497.283783	712.386349	y6
HPRR260124_APOA4	LAPLAEDVR.heavy	497.283783	599.302285	y5
HPRR260124_APOA4	LAPLAEDVR.heavy	497.283783	528.265171	y4
HPRR260124_APOA4	LAPLAEDVR.heavy	497.283783	466.302396	b5
HPRR260124_APOA4	LAPLAEDVR.heavy	497.283783	595.344989	b6
HPRR260124_APOA4	LAPLAEDVR.heavy	497.283783	710.371932	b7
HPRR260124_APOA4	LAPLAEDVR.heavy	497.283783	809.440346	b8
HPRR260124_APOA4	GNTEGLQK.heavy	427.726523	797.424307	y7
HPRR260124_APOA4	GNTEGLQK.heavy	427.726523	683.38138	y6
HPRR260124_APOA4	GNTEGLQK.heavy	427.726523	582.333701	y5
HPRR260124_APOA4	GNTEGLQK.heavy	427.726523	453.291108	y4
HPRR260124_APOA4	GNTEGLQK.heavy	427.726523	402.161939	b4
HPRR260124_APOA4	GNTEGLQK.heavy	427.726523	459.183403	b5
HPRR260124_APOA4	GNTEGLQK.heavy	427.726523	572.267467	b6
HPRR260124_APOA4	GNTEGLQK.heavy	427.726523	700.326044	b7
HPRR260124_APOA4	SLAELGGHLDQQVEEFR.heavy	969.483188	945.46639	y7
HPRR260124_APOA4	SLAELGGHLDQQVEEFR.heavy	969.483188	817.407812	y6
HPRR260124_APOA4	SLAELGGHLDQQVEEFR.heavy	969.483188	689.349235	y5
HPRR260124_APOA4	SLAELGGHLDQQVEEFR.heavy	969.483188	590.280821	y4
HPRR260124_APOA4	SLAELGGHLDQQVEEFR.heavy	969.483188	401.203075	b4
HPRR260124_APOA4	SLAELGGHLDQQVEEFR.heavy	969.483188	514.287139	b5
HPRR260124_APOA4	SLAELGGHLDQQVEEFR.heavy	969.483188	571.308603	b6
HPRR260124_APOA4	SLAELGGHLDQQVEEFR.heavy	969.483188	628.330067	b7
HPRR260124_APOA4	SLAELGGHLDQQVEEFR.heavy	969.483188	765.388979	b8
HPRR260124_APOA4	SLAELGGHLDQQVEEFR.heavy	969.483188	878.473043	b9
HPRR260124_APOA4	SLAELGGHLDQQVEEFR.heavy	969.483188	993.499986	b10
HPRR260124_APOA4	SLAELGGHLDQQVEEFR.heavy	646.657884	945.46639	y7
HPRR260124_APOA4	SLAELGGHLDQQVEEFR.heavy	646.657884	817.407812	y6
HPRR260124_APOA4	SLAELGGHLDQQVEEFR.heavy	646.657884	689.349235	y5
HPRR260124_APOA4	SLAELGGHLDQQVEEFR.heavy	646.657884	590.280821	y4
HPRR260124_APOA4	SLAELGGHLDQQVEEFR.heavy	646.657884	401.203075	b4
HPRR260124_APOA4	SLAELGGHLDQQVEEFR.heavy	646.657884	514.287139	b5
HPRR260124_APOA4	SLAELGGHLDQQVEEFR.heavy	646.657884	571.308603	b6
HPRR260124_APOA4	SLAELGGHLDQQVEEFR.heavy	646.657884	628.330067	b7
HPRR260124_APOA4	SLAELGGHLDQQVEEFR.heavy	646.657884	765.388979	b8
HPRR260124_APOA4	SLAELGGHLDQQVEEFR.heavy	646.657884	878.473043	b9
HPRR260124_APOA4	SLAELGGHLDQQVEEFR.heavy	646.657884	993.499986	b10
HPRR260124_APOA4	VEPYGENFNK.heavy	602.789852	976.461421	y8
HPRR260124_APOA4	VEPYGENFNK.heavy	602.789852	879.408657	y7
HPRR260124_APOA4	VEPYGENFNK.heavy	602.789852	716.345329	y6
HPRR260124_APOA4	VEPYGENFNK.heavy	602.789852	659.323865	y5
HPRR260124_APOA4	VEPYGENFNK.heavy	602.789852	530.281272	y4
HPRR260124_APOA4	VEPYGENFNK.heavy	602.789852	489.234376	b4
HPRR260124_APOA4	VEPYGENFNK.heavy	602.789852	546.255839	b5
HPRR260124_APOA4	VEPYGENFNK.heavy	602.789852	675.298432	b6
HPRR260124_APOA4	VEPYGENFNK.heavy	602.789852	789.34136	b7
HPRR260124_APOA4	VEPYGENFNK.heavy	602.789852	936.409774	b8
HPRR260124_APOA4	VEPYGENFNK.heavy	402.19566	976.461421	y8
HPRR260124_APOA4	VEPYGENFNK.heavy	402.19566	879.408657	y7
HPRR260124_APOA4	VEPYGENFNK.heavy	402.19566	716.345329	y6
HPRR260124_APOA4	VEPYGENFNK.heavy	402.19566	659.323865	y5
HPRR260124_APOA4	VEPYGENFNK.heavy	402.19566	530.281272	y4
HPRR260124_APOA4	VEPYGENFNK.heavy	402.19566	489.234376	b4
HPRR260124_APOA4	VEPYGENFNK.heavy	402.19566	546.255839	b5
HPRR260124_APOA4	VEPYGENFNK.heavy	402.19566	675.298432	b6
HPRR260124_APOA4	VEPYGENFNK.heavy	402.19566	789.34136	b7
HPRR260124_APOA4	VEPYGENFNK.heavy	402.19566	936.409774	b8
HPRR260124_APOA4	LGPHAGDVEGHLSFLEK.heavy	907.469775	938.518542	y8
HPRR260124_APOA4	LGPHAGDVEGHLSFLEK.heavy	907.469775	881.497078	y7
HPRR260124_APOA4	LGPHAGDVEGHLSFLEK.heavy	907.469775	744.438166	y6
HPRR260124_APOA4	LGPHAGDVEGHLSFLEK.heavy	907.469775	631.354102	y5
HPRR260124_APOA4	LGPHAGDVEGHLSFLEK.heavy	907.469775	544.322074	y4
HPRR260124_APOA4	LGPHAGDVEGHLSFLEK.heavy	907.469775	405.22448	b4
HPRR260124_APOA4	LGPHAGDVEGHLSFLEK.heavy	907.469775	476.261593	b5
HPRR260124_APOA4	LGPHAGDVEGHLSFLEK.heavy	907.469775	533.283057	b6
HPRR260124_APOA4	LGPHAGDVEGHLSFLEK.heavy	907.469775	648.31	b7
HPRR260124_APOA4	LGPHAGDVEGHLSFLEK.heavy	907.469775	747.378414	b8
HPRR260124_APOA4	LGPHAGDVEGHLSFLEK.heavy	907.469775	876.421007	b9
HPRR260124_APOA4	LGPHAGDVEGHLSFLEK.heavy	907.469775	933.442471	b10
HPRR260124_APOA4	LGPHAGDVEGHLSFLEK.heavy	605.315608	938.518542	y8
HPRR260124_APOA4	LGPHAGDVEGHLSFLEK.heavy	605.315608	881.497078	y7
HPRR260124_APOA4	LGPHAGDVEGHLSFLEK.heavy	605.315608	744.438166	y6
HPRR260124_APOA4	LGPHAGDVEGHLSFLEK.heavy	605.315608	631.354102	y5
HPRR260124_APOA4	LGPHAGDVEGHLSFLEK.heavy	605.315608	544.322074	y4
HPRR260124_APOA4	LGPHAGDVEGHLSFLEK.heavy	605.315608	405.22448	b4
HPRR260124_APOA4	LGPHAGDVEGHLSFLEK.heavy	605.315608	476.261593	b5
HPRR260124_APOA4	LGPHAGDVEGHLSFLEK.heavy	605.315608	533.283057	b6
HPRR260124_APOA4	LGPHAGDVEGHLSFLEK.heavy	605.315608	648.31	b7
HPRR260124_APOA4	LGPHAGDVEGHLSFLEK.heavy	605.315608	747.378414	b8
HPRR260124_APOA4	LGPHAGDVEGHLSFLEK.heavy	605.315608	876.421007	b9
HPRR260124_APOA4	LGPHAGDVEGHLSFLEK.heavy	605.315608	933.442471	b10
HPRR260124_APOA4	VNSFFSTFK.heavy	542.781299	985.486907	y8
HPRR260124_APOA4	VNSFFSTFK.heavy	542.781299	871.44398	y7
HPRR260124_APOA4	VNSFFSTFK.heavy	542.781299	784.411952	y6
HPRR260124_APOA4	VNSFFSTFK.heavy	542.781299	637.343538	y5
HPRR260124_APOA4	VNSFFSTFK.heavy	542.781299	490.275124	y4
HPRR260124_APOA4	VNSFFSTFK.heavy	542.781299	448.21906	b4
HPRR260124_APOA4	VNSFFSTFK.heavy	542.781299	595.287474	b5
HPRR260124_APOA4	VNSFFSTFK.heavy	542.781299	682.319502	b6
HPRR260124_APOA4	VNSFFSTFK.heavy	542.781299	783.367181	b7
HPRR260124_APOA4	VNSFFSTFK.heavy	542.781299	930.435595	b8
HPRR4340126_APOE	VEQAVETEPEPELR.heavy	818.408626	980.49227	y8
HPRR4340126_APOE	VEQAVETEPEPELR.heavy	818.408626	879.444592	y7
HPRR4340126_APOE	VEQAVETEPEPELR.heavy	818.408626	750.401999	y6
HPRR4340126_APOE	VEQAVETEPEPELR.heavy	818.408626	653.349235	y5
HPRR4340126_APOE	VEQAVETEPEPELR.heavy	818.408626	524.306642	y4
HPRR4340126_APOE	VEQAVETEPEPELR.heavy	818.408626	428.213974	b4
HPRR4340126_APOE	VEQAVETEPEPELR.heavy	818.408626	527.282388	b5
HPRR4340126_APOE	VEQAVETEPEPELR.heavy	818.408626	656.324982	b6
HPRR4340126_APOE	VEQAVETEPEPELR.heavy	818.408626	757.37266	b7
HPRR4340126_APOE	VEQAVETEPEPELR.heavy	818.408626	886.415253	b8
HPRR4340126_APOE	VEQAVETEPEPELR.heavy	818.408626	983.468017	b9
HPRR4340126_APOE	VEQAVETEPEPELR.heavy	545.941509	980.49227	y8
HPRR4340126_APOE	VEQAVETEPEPELR.heavy	545.941509	879.444592	y7
HPRR4340126_APOE	VEQAVETEPEPELR.heavy	545.941509	750.401999	y6
HPRR4340126_APOE	VEQAVETEPEPELR.heavy	545.941509	653.349235	y5
HPRR4340126_APOE	VEQAVETEPEPELR.heavy	545.941509	524.306642	y4
HPRR4340126_APOE	VEQAVETEPEPELR.heavy	545.941509	428.213974	b4
HPRR4340126_APOE	VEQAVETEPEPELR.heavy	545.941509	527.282388	b5
HPRR4340126_APOE	VEQAVETEPEPELR.heavy	545.941509	656.324982	b6
HPRR4340126_APOE	VEQAVETEPEPELR.heavy	545.941509	757.37266	b7
HPRR4340126_APOE	VEQAVETEPEPELR.heavy	545.941509	886.415253	b8
HPRR4340126_APOE	VEQAVETEPEPELR.heavy	545.941509	983.468017	b9
HPRR4340126_APOE	QQTEWQSGQR.heavy	629.295942	900.419774	y7
HPRR4340126_APOE	QQTEWQSGQR.heavy	629.295942	771.377181	y6
HPRR4340126_APOE	QQTEWQSGQR.heavy	629.295942	585.297868	y5
HPRR4340126_APOE	QQTEWQSGQR.heavy	629.295942	457.23929	y4
HPRR4340126_APOE	QQTEWQSGQR.heavy	629.295942	487.214703	b4
HPRR4340126_APOE	QQTEWQSGQR.heavy	629.295942	673.294016	b5
HPRR4340126_APOE	QQTEWQSGQR.heavy	629.295942	801.352593	b6
HPRR4340126_APOE	QQTEWQSGQR.heavy	629.295942	888.384622	b7
HPRR4340126_APOE	QQTEWQSGQR.heavy	629.295942	945.406085	b8
HPRR4340126_APOE	QQTEWQSGQR.heavy	419.866387	900.419774	y7
HPRR4340126_APOE	QQTEWQSGQR.heavy	419.866387	771.377181	y6
HPRR4340126_APOE	QQTEWQSGQR.heavy	419.866387	585.297868	y5
HPRR4340126_APOE	QQTEWQSGQR.heavy	419.866387	457.23929	y4
HPRR4340126_APOE	QQTEWQSGQR.heavy	419.866387	487.214703	b4
HPRR4340126_APOE	QQTEWQSGQR.heavy	419.866387	673.294016	b5
HPRR4340126_APOE	QQTEWQSGQR.heavy	419.866387	801.352593	b6
HPRR4340126_APOE	QQTEWQSGQR.heavy	419.866387	888.384622	b7
HPRR4340126_APOE	QQTEWQSGQR.heavy	419.866387	945.406085	b8
HPRR4340126_APOE	WELALGR.heavy	427.741554	668.396519	y6
HPRR4340126_APOE	WELALGR.heavy	427.741554	539.353926	y5
HPRR4340126_APOE	WELALGR.heavy	427.741554	426.269862	y4
HPRR4340126_APOE	WELALGR.heavy	427.741554	500.25036	b4
HPRR4340126_APOE	WELALGR.heavy	427.741554	613.334424	b5
HPRR4340126_APOE	WELALGR.heavy	427.741554	670.355888	b6
HPRR350088_APOL1	ANLQSVPHASASRPR.heavy	800.930729	988.531056	y9
HPRR350088_APOL1	ANLQSVPHASASRPR.heavy	800.930729	891.478292	y8
HPRR350088_APOL1	ANLQSVPHASASRPR.heavy	800.930729	754.41938	y7
HPRR350088_APOL1	ANLQSVPHASASRPR.heavy	800.930729	683.382266	y6
HPRR350088_APOL1	ANLQSVPHASASRPR.heavy	800.930729	596.350238	y5
HPRR350088_APOL1	ANLQSVPHASASRPR.heavy	800.930729	525.313124	y4
HPRR350088_APOL1	ANLQSVPHASASRPR.heavy	800.930729	427.229959	b4
HPRR350088_APOL1	ANLQSVPHASASRPR.heavy	800.930729	514.261987	b5
HPRR350088_APOL1	ANLQSVPHASASRPR.heavy	800.930729	613.330401	b6
HPRR350088_APOL1	ANLQSVPHASASRPR.heavy	800.930729	710.383165	b7
HPRR350088_APOL1	ANLQSVPHASASRPR.heavy	800.930729	847.442077	b8
HPRR350088_APOL1	ANLQSVPHASASRPR.heavy	800.930729	918.479191	b9
HPRR350088_APOL1	ANLQSVPHASASRPR.heavy	534.289578	988.531056	y9
HPRR350088_APOL1	ANLQSVPHASASRPR.heavy	534.289578	891.478292	y8
HPRR350088_APOL1	ANLQSVPHASASRPR.heavy	534.289578	754.41938	y7
HPRR350088_APOL1	ANLQSVPHASASRPR.heavy	534.289578	683.382266	y6
HPRR350088_APOL1	ANLQSVPHASASRPR.heavy	534.289578	596.350238	y5
HPRR350088_APOL1	ANLQSVPHASASRPR.heavy	534.289578	525.313124	y4
HPRR350088_APOL1	ANLQSVPHASASRPR.heavy	534.289578	427.229959	b4
HPRR350088_APOL1	ANLQSVPHASASRPR.heavy	534.289578	514.261987	b5
HPRR350088_APOL1	ANLQSVPHASASRPR.heavy	534.289578	613.330401	b6
HPRR350088_APOL1	ANLQSVPHASASRPR.heavy	534.289578	710.383165	b7
HPRR350088_APOL1	ANLQSVPHASASRPR.heavy	534.289578	847.442077	b8
HPRR350088_APOL1	ANLQSVPHASASRPR.heavy	534.289578	918.479191	b9
HPRR350088_APOL1	VTEPISAESGEQVER.heavy	820.903708	943.435484	y8
HPRR350088_APOL1	VTEPISAESGEQVER.heavy	820.903708	814.392891	y7
HPRR350088_APOL1	VTEPISAESGEQVER.heavy	820.903708	727.360862	y6
HPRR350088_APOL1	VTEPISAESGEQVER.heavy	820.903708	670.339399	y5
HPRR350088_APOL1	VTEPISAESGEQVER.heavy	820.903708	541.296805	y4
HPRR350088_APOL1	VTEPISAESGEQVER.heavy	820.903708	427.218725	b4
HPRR350088_APOL1	VTEPISAESGEQVER.heavy	820.903708	540.302789	b5
HPRR350088_APOL1	VTEPISAESGEQVER.heavy	820.903708	627.334818	b6
HPRR350088_APOL1	VTEPISAESGEQVER.heavy	820.903708	698.371932	b7
HPRR350088_APOL1	VTEPISAESGEQVER.heavy	820.903708	827.414525	b8
HPRR350088_APOL1	VTEPISAESGEQVER.heavy	820.903708	914.446553	b9
HPRR350088_APOL1	VTEPISAESGEQVER.heavy	820.903708	971.468017	b10
HPRR350088_APOL1	VTEPISAESGEQVER.heavy	547.604897	943.435484	y8
HPRR350088_APOL1	VTEPISAESGEQVER.heavy	547.604897	814.392891	y7
HPRR350088_APOL1	VTEPISAESGEQVER.heavy	547.604897	727.360862	y6
HPRR350088_APOL1	VTEPISAESGEQVER.heavy	547.604897	670.339399	y5
HPRR350088_APOL1	VTEPISAESGEQVER.heavy	547.604897	541.296805	y4
HPRR350088_APOL1	VTEPISAESGEQVER.heavy	547.604897	427.218725	b4
HPRR350088_APOL1	VTEPISAESGEQVER.heavy	547.604897	540.302789	b5
HPRR350088_APOL1	VTEPISAESGEQVER.heavy	547.604897	627.334818	b6
HPRR350088_APOL1	VTEPISAESGEQVER.heavy	547.604897	698.371932	b7
HPRR350088_APOL1	VTEPISAESGEQVER.heavy	547.604897	827.414525	b8
HPRR350088_APOL1	VTEPISAESGEQVER.heavy	547.604897	914.446553	b9
HPRR350088_APOL1	VTEPISAESGEQVER.heavy	547.604897	971.468017	b10
HPRR350088_APOL1	LTDVAPVSFFLVLDVVYLVYESK.heavy	875.483291	909.480759	y7
HPRR350088_APOL1	LTDVAPVSFFLVLDVVYLVYESK.heavy	875.483291	746.417431	y6
HPRR350088_APOL1	LTDVAPVSFFLVLDVVYLVYESK.heavy	875.483291	633.333367	y5
HPRR350088_APOL1	LTDVAPVSFFLVLDVVYLVYESK.heavy	875.483291	534.264953	y4
HPRR350088_APOL1	LTDVAPVSFFLVLDVVYLVYESK.heavy	875.483291	429.234376	b4
HPRR350088_APOL1	LTDVAPVSFFLVLDVVYLVYESK.heavy	875.483291	500.271489	b5
HPRR350088_APOL1	LTDVAPVSFFLVLDVVYLVYESK.heavy	875.483291	597.324253	b6
HPRR350088_APOL1	LTDVAPVSFFLVLDVVYLVYESK.heavy	875.483291	696.392667	b7
HPRR350088_APOL1	LTDVAPVSFFLVLDVVYLVYESK.heavy	875.483291	783.424696	b8
HPRR350088_APOL1	LTDVAPVSFFLVLDVVYLVYESK.heavy	875.483291	930.49311	b9
HPRR350088_APOL1	HLHEGAK.heavy	400.218669	662.371149	y6
HPRR350088_APOL1	HLHEGAK.heavy	400.218669	549.287085	y5
HPRR350088_APOL1	HLHEGAK.heavy	400.218669	412.228173	y4
HPRR350088_APOL1	HLHEGAK.heavy	400.218669	517.251757	b4
HPRR350088_APOL1	HLHEGAK.heavy	400.218669	574.273221	b5
HPRR350088_APOL1	HLHEGAK.heavy	400.218669	645.310334	b6
HPRR350088_APOL1	SETAEELK.heavy	457.731471	827.423638	y7
HPRR350088_APOL1	SETAEELK.heavy	457.731471	698.381045	y6
HPRR350088_APOL1	SETAEELK.heavy	457.731471	597.333367	y5
HPRR350088_APOL1	SETAEELK.heavy	457.731471	526.296253	y4
HPRR350088_APOL1	SETAEELK.heavy	457.731471	518.209283	b5
HPRR350088_APOL1	SETAEELK.heavy	457.731471	647.251876	b6
HPRR350088_APOL1	SETAEELK.heavy	457.731471	760.33594	b7
HPRR350088_APOL1	VAQELEEK.heavy	477.255114	854.434538	y7
HPRR350088_APOL1	VAQELEEK.heavy	477.255114	783.397424	y6
HPRR350088_APOL1	VAQELEEK.heavy	477.255114	655.338846	y5
HPRR350088_APOL1	VAQELEEK.heavy	477.255114	526.296253	y4
HPRR350088_APOL1	VAQELEEK.heavy	477.255114	428.213974	b4
HPRR350088_APOL1	VAQELEEK.heavy	477.255114	541.298038	b5
HPRR350088_APOL1	VAQELEEK.heavy	477.255114	670.340632	b6
HPRR350088_APOL1	VAQELEEK.heavy	477.255114	799.383225	b7
HPRR4200068_APOE	EQVAEVR.heavy	420.726101	711.402333	y6
HPRR4200068_APOE	EQVAEVR.heavy	420.726101	583.343756	y5
HPRR4200068_APOE	EQVAEVR.heavy	420.726101	484.275342	y4
HPRR4200068_APOE	EQVAEVR.heavy	420.726101	428.213974	b4
HPRR4200068_APOE	EQVAEVR.heavy	420.726101	557.256568	b5
HPRR4200068_APOE	EQVAEVR.heavy	420.726101	656.324982	b6
HPRR4200068_APOE	LEEQAQQIR.heavy	562.800329	882.466724	y7
HPRR4200068_APOE	LEEQAQQIR.heavy	562.800329	753.424131	y6
HPRR4200068_APOE	LEEQAQQIR.heavy	562.800329	625.365554	y5
HPRR4200068_APOE	LEEQAQQIR.heavy	562.800329	554.32844	y4
HPRR4200068_APOE	LEEQAQQIR.heavy	562.800329	500.235104	b4
HPRR4200068_APOE	LEEQAQQIR.heavy	562.800329	571.272218	b5
HPRR4200068_APOE	LEEQAQQIR.heavy	562.800329	699.330795	b6
HPRR4200068_APOE	LEEQAQQIR.heavy	562.800329	827.389373	b7
HPRR4200068_APOE	LEEQAQQIR.heavy	562.800329	940.473437	b8
HPRR4200068_APOE	LQAEAFQAR.heavy	522.279032	930.466724	y8
HPRR4200068_APOE	LQAEAFQAR.heavy	522.279032	802.408147	y7
HPRR4200068_APOE	LQAEAFQAR.heavy	522.279032	731.371033	y6
HPRR4200068_APOE	LQAEAFQAR.heavy	522.279032	602.32844	y5
HPRR4200068_APOE	LQAEAFQAR.heavy	522.279032	531.291326	y4
HPRR4200068_APOE	LQAEAFQAR.heavy	522.279032	442.229624	b4
HPRR4200068_APOE	LQAEAFQAR.heavy	522.279032	513.266738	b5
HPRR4200068_APOE	LQAEAFQAR.heavy	522.279032	660.335152	b6
HPRR4200068_APOE	LQAEAFQAR.heavy	522.279032	788.39373	b7
HPRR4200068_APOE	LQAEAFQAR.heavy	522.279032	859.430844	b8
HPRR3340379_APOM	DGLC[+57.021464]VPR.heavy	413.709397	711.384575	y6
HPRR3340379_APOM	DGLC[+57.021464]VPR.heavy	413.709397	654.363111	y5
HPRR3340379_APOM	DGLC[+57.021464]VPR.heavy	413.709397	541.279047	y4
HPRR3340379_APOM	DGLC[+57.021464]VPR.heavy	413.709397	446.170395	b4
HPRR3340379_APOM	DGLC[+57.021464]VPR.heavy	413.709397	545.238809	b5
HPRR3340379_APOM	DGLC[+57.021464]VPR.heavy	413.709397	642.291573	b6
HPRR3340379_APOM	WIYHLTEGSTDLR.heavy	800.903314	888.42967	y8
HPRR3340379_APOM	WIYHLTEGSTDLR.heavy	800.903314	787.381992	y7
HPRR3340379_APOM	WIYHLTEGSTDLR.heavy	800.903314	658.339399	y6
HPRR3340379_APOM	WIYHLTEGSTDLR.heavy	800.903314	601.317935	y5
HPRR3340379_APOM	WIYHLTEGSTDLR.heavy	800.903314	514.285906	y4
HPRR3340379_APOM	WIYHLTEGSTDLR.heavy	800.903314	600.292893	b4
HPRR3340379_APOM	WIYHLTEGSTDLR.heavy	800.903314	713.376957	b5
HPRR3340379_APOM	WIYHLTEGSTDLR.heavy	800.903314	814.424636	b6
HPRR3340379_APOM	WIYHLTEGSTDLR.heavy	800.903314	943.467229	b7
HPRR3340379_APOM	WIYHLTEGSTDLR.heavy	534.271301	888.42967	y8
HPRR3340379_APOM	WIYHLTEGSTDLR.heavy	534.271301	787.381992	y7
HPRR3340379_APOM	WIYHLTEGSTDLR.heavy	534.271301	658.339399	y6
HPRR3340379_APOM	WIYHLTEGSTDLR.heavy	534.271301	601.317935	y5
HPRR3340379_APOM	WIYHLTEGSTDLR.heavy	534.271301	514.285906	y4
HPRR3340379_APOM	WIYHLTEGSTDLR.heavy	534.271301	600.292893	b4
HPRR3340379_APOM	WIYHLTEGSTDLR.heavy	534.271301	713.376957	b5
HPRR3340379_APOM	WIYHLTEGSTDLR.heavy	534.271301	814.424636	b6
HPRR3340379_APOM	WIYHLTEGSTDLR.heavy	534.271301	943.467229	b7
HPRR3340379_APOM	SPHPPEK.heavy	400.213052	712.386799	y6
HPRR3340379_APOM	SPHPPEK.heavy	400.213052	615.334036	y5
HPRR3340379_APOM	SPHPPEK.heavy	400.213052	478.275124	y4
HPRR3340379_APOM	SPHPPEK.heavy	400.213052	419.203744	b4
HPRR3340379_APOM	SPHPPEK.heavy	400.213052	516.256508	b5
HPRR3340379_APOM	SPHPPEK.heavy	400.213052	645.299101	b6
HPRR3340379_APOM	SLTSC[+57.021464]LDSK.heavy	509.751881	931.464458	y8
HPRR3340379_APOM	SLTSC[+57.021464]LDSK.heavy	509.751881	818.380394	y7
HPRR3340379_APOM	SLTSC[+57.021464]LDSK.heavy	509.751881	717.332715	y6
HPRR3340379_APOM	SLTSC[+57.021464]LDSK.heavy	509.751881	630.300687	y5
HPRR3340379_APOM	SLTSC[+57.021464]LDSK.heavy	509.751881	470.270038	y4
HPRR3340379_APOM	SLTSC[+57.021464]LDSK.heavy	509.751881	549.233724	b5
HPRR3340379_APOM	SLTSC[+57.021464]LDSK.heavy	509.751881	662.317788	b6
HPRR3340379_APOM	SLTSC[+57.021464]LDSK.heavy	509.751881	777.344731	b7
HPRR3340379_APOM	SLTSC[+57.021464]LDSK.heavy	509.751881	864.376759	b8
HPRR3340379_APOM	AFLLTPR.heavy	414.254297	756.464205	y6
HPRR3340379_APOM	AFLLTPR.heavy	414.254297	609.395791	y5
HPRR3340379_APOM	AFLLTPR.heavy	414.254297	496.311727	y4
HPRR3340379_APOM	AFLLTPR.heavy	414.254297	445.280932	b4
HPRR3340379_APOM	AFLLTPR.heavy	414.254297	546.32861	b5
HPRR3340379_APOM	AFLLTPR.heavy	414.254297	643.381374	b6
HPRR2760373_APOD	C[+57.021464]PNPPVQENFDVNK.heavy	833.392678	873.419222	y7
HPRR2760373_APOD	C[+57.021464]PNPPVQENFDVNK.heavy	833.392678	744.376629	y6
HPRR2760373_APOD	C[+57.021464]PNPPVQENFDVNK.heavy	833.392678	630.333701	y5
HPRR2760373_APOD	C[+57.021464]PNPPVQENFDVNK.heavy	833.392678	483.265287	y4
HPRR2760373_APOD	C[+57.021464]PNPPVQENFDVNK.heavy	833.392678	469.18638	b4
HPRR2760373_APOD	C[+57.021464]PNPPVQENFDVNK.heavy	833.392678	566.239144	b5
HPRR2760373_APOD	C[+57.021464]PNPPVQENFDVNK.heavy	833.392678	665.307558	b6
HPRR2760373_APOD	C[+57.021464]PNPPVQENFDVNK.heavy	833.392678	793.366135	b7
HPRR2760373_APOD	C[+57.021464]PNPPVQENFDVNK.heavy	833.392678	922.408728	b8
HPRR2760373_APOD	C[+57.021464]PNPPVQENFDVNK.heavy	555.930878	873.419222	y7
HPRR2760373_APOD	C[+57.021464]PNPPVQENFDVNK.heavy	555.930878	744.376629	y6
HPRR2760373_APOD	C[+57.021464]PNPPVQENFDVNK.heavy	555.930878	630.333701	y5
HPRR2760373_APOD	C[+57.021464]PNPPVQENFDVNK.heavy	555.930878	483.265287	y4
HPRR2760373_APOD	C[+57.021464]PNPPVQENFDVNK.heavy	555.930878	469.18638	b4
HPRR2760373_APOD	C[+57.021464]PNPPVQENFDVNK.heavy	555.930878	566.239144	b5
HPRR2760373_APOD	C[+57.021464]PNPPVQENFDVNK.heavy	555.930878	665.307558	b6
HPRR2760373_APOD	C[+57.021464]PNPPVQENFDVNK.heavy	555.930878	793.366135	b7
HPRR2760373_APOD	C[+57.021464]PNPPVQENFDVNK.heavy	555.930878	922.408728	b8
HPRR2760373_APOD	IPTTFENGR.heavy	522.77104	931.45074	y8
HPRR2760373_APOD	IPTTFENGR.heavy	522.77104	834.397976	y7
HPRR2760373_APOD	IPTTFENGR.heavy	522.77104	733.350298	y6
HPRR2760373_APOD	IPTTFENGR.heavy	522.77104	632.302619	y5
HPRR2760373_APOD	IPTTFENGR.heavy	522.77104	485.234205	y4
HPRR2760373_APOD	IPTTFENGR.heavy	522.77104	413.239461	b4
HPRR2760373_APOD	IPTTFENGR.heavy	522.77104	560.307875	b5
HPRR2760373_APOD	IPTTFENGR.heavy	522.77104	689.350468	b6
HPRR2760373_APOD	IPTTFENGR.heavy	522.77104	803.393395	b7
HPRR2760373_APOD	IPTTFENGR.heavy	522.77104	860.414859	b8
HPRR2760373_APOD	VLNQELR.heavy	441.257568	782.439447	y6
HPRR2760373_APOD	VLNQELR.heavy	441.257568	669.355383	y5
HPRR2760373_APOD	VLNQELR.heavy	441.257568	555.312455	y4
HPRR2760373_APOD	VLNQELR.heavy	441.257568	455.261259	b4
HPRR2760373_APOD	VLNQELR.heavy	441.257568	584.303852	b5
HPRR2760373_APOD	VLNQELR.heavy	441.257568	697.387916	b6
HPRR3880255_APOA5	VEQIHQQK.heavy	509.281997	918.488304	y7
HPRR3880255_APOA5	VEQIHQQK.heavy	509.281997	789.445711	y6
HPRR3880255_APOA5	VEQIHQQK.heavy	509.281997	661.387134	y5
HPRR3880255_APOA5	VEQIHQQK.heavy	509.281997	548.30307	y4
HPRR3880255_APOA5	VEQIHQQK.heavy	509.281997	470.260925	b4
HPRR3880255_APOA5	VEQIHQQK.heavy	509.281997	607.319837	b5
HPRR3880255_APOA5	VEQIHQQK.heavy	509.281997	735.378414	b6
HPRR3880255_APOA5	VEQIHQQK.heavy	509.281997	863.436992	b7
HPRR3830424_APOF	EQQSTGR.heavy	408.197708	686.345547	y6
HPRR3830424_APOF	EQQSTGR.heavy	408.197708	558.286969	y5
HPRR3830424_APOF	EQQSTGR.heavy	408.197708	430.228391	y4
HPRR3830424_APOF	EQQSTGR.heavy	408.197708	473.199053	b4
HPRR3830424_APOF	EQQSTGR.heavy	408.197708	574.246731	b5
HPRR3830424_APOF	EQQSTGR.heavy	408.197708	631.268195	b6
HPRR3830424_APOF	SLPTEDC[+57.021464]ENEK.heavy	665.289556	931.355301	y7
HPRR3830424_APOF	SLPTEDC[+57.021464]ENEK.heavy	665.289556	802.312708	y6
HPRR3830424_APOF	SLPTEDC[+57.021464]ENEK.heavy	665.289556	687.285765	y5
HPRR3830424_APOF	SLPTEDC[+57.021464]ENEK.heavy	665.289556	527.255116	y4
HPRR3830424_APOF	SLPTEDC[+57.021464]ENEK.heavy	665.289556	528.266404	b5
HPRR3830424_APOF	SLPTEDC[+57.021464]ENEK.heavy	665.289556	643.293347	b6
HPRR3830424_APOF	SLPTEDC[+57.021464]ENEK.heavy	665.289556	803.323996	b7
HPRR3830424_APOF	SLPTEDC[+57.021464]ENEK.heavy	665.289556	932.366589	b8
HPRR3830424_APOF	SLPTEDC[+57.021464]ENEK.heavy	443.862129	931.355301	y7
HPRR3830424_APOF	SLPTEDC[+57.021464]ENEK.heavy	443.862129	802.312708	y6
HPRR3830424_APOF	SLPTEDC[+57.021464]ENEK.heavy	443.862129	687.285765	y5
HPRR3830424_APOF	SLPTEDC[+57.021464]ENEK.heavy	443.862129	527.255116	y4
HPRR3830424_APOF	SLPTEDC[+57.021464]ENEK.heavy	443.862129	528.266404	b5
HPRR3830424_APOF	SLPTEDC[+57.021464]ENEK.heavy	443.862129	643.293347	b6
HPRR3830424_APOF	SLPTEDC[+57.021464]ENEK.heavy	443.862129	803.323996	b7
HPRR3830424_APOF	SLPTEDC[+57.021464]ENEK.heavy	443.862129	932.366589	b8
HPRR350023_APOF	FLVSLALR.heavy	464.796329	781.516969	y7
HPRR350023_APOF	FLVSLALR.heavy	464.796329	668.432905	y6
HPRR350023_APOF	FLVSLALR.heavy	464.796329	569.364491	y5
HPRR350023_APOF	FLVSLALR.heavy	464.796329	482.332463	y4
HPRR350023_APOF	FLVSLALR.heavy	464.796329	447.260196	b4
HPRR350023_APOF	FLVSLALR.heavy	464.796329	560.34426	b5
HPRR350023_APOF	FLVSLALR.heavy	464.796329	631.381374	b6
HPRR350023_APOF	FLVSLALR.heavy	464.796329	744.465438	b7
HPRR350023_APOF	NALEEAGC[+57.021464]QADVWALQLQLYR.heavy	820.07348	943.559896	y7
HPRR350023_APOF	NALEEAGC[+57.021464]QADVWALQLQLYR.heavy	820.07348	830.475832	y6
HPRR350023_APOF	NALEEAGC[+57.021464]QADVWALQLQLYR.heavy	820.07348	702.417255	y5
HPRR350023_APOF	NALEEAGC[+57.021464]QADVWALQLQLYR.heavy	820.07348	589.333191	y4
HPRR350023_APOF	NALEEAGC[+57.021464]QADVWALQLQLYR.heavy	820.07348	428.213974	b4
HPRR350023_APOF	NALEEAGC[+57.021464]QADVWALQLQLYR.heavy	820.07348	557.256568	b5
HPRR350023_APOF	NALEEAGC[+57.021464]QADVWALQLQLYR.heavy	820.07348	628.293681	b6
HPRR350023_APOF	NALEEAGC[+57.021464]QADVWALQLQLYR.heavy	820.07348	685.315145	b7
HPRR350023_APOF	NALEEAGC[+57.021464]QADVWALQLQLYR.heavy	820.07348	845.345794	b8
HPRR350023_APOF	NALEEAGC[+57.021464]QADVWALQLQLYR.heavy	820.07348	973.404371	b9
HPRR350023_APOF	QGGVNATQVLIQHLR.heavy	822.464404	888.565316	y7
HPRR350023_APOF	QGGVNATQVLIQHLR.heavy	822.464404	789.496902	y6
HPRR350023_APOF	QGGVNATQVLIQHLR.heavy	822.464404	676.412838	y5
HPRR350023_APOF	QGGVNATQVLIQHLR.heavy	822.464404	563.328774	y4
HPRR350023_APOF	QGGVNATQVLIQHLR.heavy	822.464404	456.220122	b5
HPRR350023_APOF	QGGVNATQVLIQHLR.heavy	822.464404	527.257236	b6
HPRR350023_APOF	QGGVNATQVLIQHLR.heavy	822.464404	628.304915	b7
HPRR350023_APOF	QGGVNATQVLIQHLR.heavy	822.464404	756.363492	b8
HPRR350023_APOF	QGGVNATQVLIQHLR.heavy	822.464404	855.431906	b9
HPRR350023_APOF	QGGVNATQVLIQHLR.heavy	822.464404	968.51597	b10
HPRR350023_APOF	QGGVNATQVLIQHLR.heavy	548.645361	888.565316	y7
HPRR350023_APOF	QGGVNATQVLIQHLR.heavy	548.645361	789.496902	y6
HPRR350023_APOF	QGGVNATQVLIQHLR.heavy	548.645361	676.412838	y5
HPRR350023_APOF	QGGVNATQVLIQHLR.heavy	548.645361	563.328774	y4
HPRR350023_APOF	QGGVNATQVLIQHLR.heavy	548.645361	456.220122	b5
HPRR350023_APOF	QGGVNATQVLIQHLR.heavy	548.645361	527.257236	b6
HPRR350023_APOF	QGGVNATQVLIQHLR.heavy	548.645361	628.304915	b7
HPRR350023_APOF	QGGVNATQVLIQHLR.heavy	548.645361	756.363492	b8
HPRR350023_APOF	QGGVNATQVLIQHLR.heavy	548.645361	855.431906	b9
HPRR350023_APOF	QGGVNATQVLIQHLR.heavy	548.645361	968.51597	b10
HPRR350023_APOF	NVSVEALASALQLLAR.heavy	832.982095	952.58136	y9
HPRR350023_APOF	NVSVEALASALQLLAR.heavy	832.982095	881.544246	y8
HPRR350023_APOF	NVSVEALASALQLLAR.heavy	832.982095	794.512218	y7
HPRR350023_APOF	NVSVEALASALQLLAR.heavy	832.982095	723.475104	y6
HPRR350023_APOF	NVSVEALASALQLLAR.heavy	832.982095	610.39104	y5
HPRR350023_APOF	NVSVEALASALQLLAR.heavy	832.982095	482.332463	y4
HPRR350023_APOF	NVSVEALASALQLLAR.heavy	832.982095	400.21906	b4
HPRR350023_APOF	NVSVEALASALQLLAR.heavy	832.982095	529.261653	b5
HPRR350023_APOF	NVSVEALASALQLLAR.heavy	832.982095	600.298767	b6
HPRR350023_APOF	NVSVEALASALQLLAR.heavy	832.982095	713.382831	b7
HPRR350023_APOF	NVSVEALASALQLLAR.heavy	832.982095	784.419945	b8
HPRR350023_APOF	NVSVEALASALQLLAR.heavy	832.982095	871.451973	b9
HPRR350023_APOF	NVSVEALASALQLLAR.heavy	832.982095	942.489087	b10
HPRR350023_APOF	NVSVEALASALQLLAR.heavy	555.657156	952.58136	y9
HPRR350023_APOF	NVSVEALASALQLLAR.heavy	555.657156	881.544246	y8
HPRR350023_APOF	NVSVEALASALQLLAR.heavy	555.657156	794.512218	y7
HPRR350023_APOF	NVSVEALASALQLLAR.heavy	555.657156	723.475104	y6
HPRR350023_APOF	NVSVEALASALQLLAR.heavy	555.657156	610.39104	y5
HPRR350023_APOF	NVSVEALASALQLLAR.heavy	555.657156	482.332463	y4
HPRR350023_APOF	NVSVEALASALQLLAR.heavy	555.657156	400.21906	b4
HPRR350023_APOF	NVSVEALASALQLLAR.heavy	555.657156	529.261653	b5
HPRR350023_APOF	NVSVEALASALQLLAR.heavy	555.657156	600.298767	b6
HPRR350023_APOF	NVSVEALASALQLLAR.heavy	555.657156	713.382831	b7
HPRR350023_APOF	NVSVEALASALQLLAR.heavy	555.657156	784.419945	b8
HPRR350023_APOF	NVSVEALASALQLLAR.heavy	555.657156	871.451973	b9
HPRR350023_APOF	NVSVEALASALQLLAR.heavy	555.657156	942.489087	b10
HPRR350023_APOF	EQQSTGR.heavy	408.197708	686.345547	y6
HPRR350023_APOF	EQQSTGR.heavy	408.197708	558.286969	y5
HPRR350023_APOF	EQQSTGR.heavy	408.197708	430.228391	y4
HPRR350023_APOF	EQQSTGR.heavy	408.197708	473.199053	b4
HPRR350023_APOF	EQQSTGR.heavy	408.197708	574.246731	b5
HPRR350023_APOF	EQQSTGR.heavy	408.197708	631.268195	b6
HPRR350023_APOF	SLPTEDC[+57.021464]ENEK.heavy	665.289556	931.355301	y7
HPRR350023_APOF	SLPTEDC[+57.021464]ENEK.heavy	665.289556	802.312708	y6
HPRR350023_APOF	SLPTEDC[+57.021464]ENEK.heavy	665.289556	687.285765	y5
HPRR350023_APOF	SLPTEDC[+57.021464]ENEK.heavy	665.289556	527.255116	y4
HPRR350023_APOF	SLPTEDC[+57.021464]ENEK.heavy	665.289556	528.266404	b5
HPRR350023_APOF	SLPTEDC[+57.021464]ENEK.heavy	665.289556	643.293347	b6
HPRR350023_APOF	SLPTEDC[+57.021464]ENEK.heavy	665.289556	803.323996	b7
HPRR350023_APOF	SLPTEDC[+57.021464]ENEK.heavy	665.289556	932.366589	b8
HPRR350023_APOF	SLPTEDC[+57.021464]ENEK.heavy	443.862129	931.355301	y7
HPRR350023_APOF	SLPTEDC[+57.021464]ENEK.heavy	443.862129	802.312708	y6
HPRR350023_APOF	SLPTEDC[+57.021464]ENEK.heavy	443.862129	687.285765	y5
HPRR350023_APOF	SLPTEDC[+57.021464]ENEK.heavy	443.862129	527.255116	y4
HPRR350023_APOF	SLPTEDC[+57.021464]ENEK.heavy	443.862129	528.266404	b5
HPRR350023_APOF	SLPTEDC[+57.021464]ENEK.heavy	443.862129	643.293347	b6
HPRR350023_APOF	SLPTEDC[+57.021464]ENEK.heavy	443.862129	803.323996	b7
HPRR350023_APOF	SLPTEDC[+57.021464]ENEK.heavy	443.862129	932.366589	b8
HPRR4320626_CLU	EDALNETR.heavy	479.229205	828.408541	y7
HPRR4320626_CLU	EDALNETR.heavy	479.229205	713.381598	y6
HPRR4320626_CLU	EDALNETR.heavy	479.229205	642.344484	y5
HPRR4320626_CLU	EDALNETR.heavy	479.229205	529.26042	y4
HPRR4320626_CLU	EDALNETR.heavy	479.229205	429.19799	b4
HPRR4320626_CLU	EDALNETR.heavy	479.229205	543.240917	b5
HPRR4320626_CLU	EDALNETR.heavy	479.229205	672.283511	b6
HPRR4320626_CLU	EDALNETR.heavy	479.229205	773.331189	b7
HPRR4320626_CLU	SGSGLVGR.heavy	742.408147	655.376118	y7
HPRR4320626_CLU	SGSGLVGR.heavy	742.408147	598.354655	y6
HPRR4320626_CLU	SGSGLVGR.heavy	742.408147	511.322626	y5
HPRR4320626_CLU	SGSGLVGR.heavy	742.408147	454.301162	y4
HPRR4320626_CLU	SGSGLVGR.heavy	742.408147	402.198324	b5
HPRR4320626_CLU	SGSGLVGR.heavy	742.408147	501.266738	b6
HPRR4320626_CLU	SGSGLVGR.heavy	742.408147	558.288202	b7
HPRR4320626_CLU	IDSLLENDR.heavy	542.779062	971.466784	y8
HPRR4320626_CLU	IDSLLENDR.heavy	542.779062	856.439841	y7
HPRR4320626_CLU	IDSLLENDR.heavy	542.779062	769.407812	y6
HPRR4320626_CLU	IDSLLENDR.heavy	542.779062	656.323748	y5
HPRR4320626_CLU	IDSLLENDR.heavy	542.779062	543.239684	y4
HPRR4320626_CLU	IDSLLENDR.heavy	542.779062	429.234376	b4
HPRR4320626_CLU	IDSLLENDR.heavy	542.779062	542.31844	b5
HPRR4320626_CLU	IDSLLENDR.heavy	542.779062	671.361033	b6
HPRR4320626_CLU	IDSLLENDR.heavy	542.779062	785.40396	b7
HPRR4320626_CLU	IDSLLENDR.heavy	542.779062	900.430903	b8

## Sheet: Table S3
Table S3. Optimized SRM assays.
Compound Group	Peptide	Precursor Ion	Product Ion	Collision Energy	Ion Name
HPRR2190035_LPA	GTYSTTVTGR.heavy	526.765955	995.503169	17.2	y9
HPRR2190035_LPA	GTYSTTVTGR.heavy	526.765955	894.455491	17.2	y8
HPRR2190035_LPA	GTYSTTVTGR.heavy	526.765955	731.392162	17.2	y7
HPRR2190035_LPA	GTYSTTVTGR.heavy	526.765955	644.360134	17.2	y6
HPRR2190035_LPA	GTYSTTVTGR.heavy	526.765955	543.312455	17.2	y5
HPRR3050130_APOA5	QDTYLQIAAFTR.heavy	718.874025	1308.682197	23.1	y11
HPRR3050130_APOA5	QDTYLQIAAFTR.heavy	718.874025	1193.655253	23.1	y10
HPRR3050130_APOA5	QDTYLQIAAFTR.heavy	718.874025	1092.607575	23.1	y9
HPRR3050130_APOA5	QDTYLQIAAFTR.heavy	718.874025	929.544246	23.1	y8
HPRR3050130_APOA5	QDTYLQIAAFTR.heavy	718.874025	816.460182	23.1	y7
HPRR3450266_APOA1	ATEHLSTLSEK.heavy	612.321516	1152.598643	19.9	y10
HPRR3450266_APOA1	ATEHLSTLSEK.heavy	612.321516	1051.550964	19.9	y9
HPRR3450266_APOA1	ATEHLSTLSEK.heavy	612.321516	922.508371	19.9	y8
HPRR3450266_APOA1	ATEHLSTLSEK.heavy	612.321516	785.449459	19.9	y7
HPRR3450266_APOA1	ATEHLSTLSEK.heavy	612.321516	672.365395	19.9	y6
HPRR3450266_APOA1	AKPALEDLR.heavy	511.797058	951.549726	16.7	y8
HPRR3450266_APOA1	AKPALEDLR.heavy	511.797058	823.454763	16.7	y7
HPRR3450266_APOA1	AKPALEDLR.heavy	511.797058	726.401999	16.7	y6
HPRR3450266_APOA1	AKPALEDLR.heavy	511.797058	655.364885	16.7	y5
HPRR3450266_APOA1	AKPALEDLR.heavy	511.797058	542.280821	16.7	y4
HPRR3450266_APOA1	QGLLPVLESFK.heavy	619.865363	1110.664872	20.1	y10
HPRR3450266_APOA1	QGLLPVLESFK.heavy	619.865363	1053.643408	20.1	y9
HPRR3450266_APOA1	QGLLPVLESFK.heavy	619.865363	940.559344	20.1	y8
HPRR3450266_APOA1	QGLLPVLESFK.heavy	619.865363	827.47528	20.1	y7
HPRR3450266_APOA1	QGLLPVLESFK.heavy	619.865363	730.422516	20.1	y6
HPRR3450266_APOA1	QGLLPVLESFK.heavy	619.865363	631.354102	20.1	y5
HPRR3450266_APOA1	VSFLSALEEYTK.heavy	697.868299	1295.660909	22.5	y11
HPRR3450266_APOA1	VSFLSALEEYTK.heavy	697.868299	1208.62888	22.5	y10
HPRR3450266_APOA1	VSFLSALEEYTK.heavy	697.868299	1061.560466	22.5	y9
HPRR3450266_APOA1	VSFLSALEEYTK.heavy	697.868299	948.476402	22.5	y8
HPRR3450266_APOA1	VSFLSALEEYTK.heavy	697.868299	861.444374	22.5	y7
HPRR3450266_APOA1	VSFLSALEEYTK.heavy	697.868299	790.40726	22.5	y6
HPRR3720310_APOB	VQGVEFSHR.heavy	534.776657	969.477623	17.4	y8
HPRR3720310_APOB	VQGVEFSHR.heavy	534.776657	841.419046	17.4	y7
HPRR3720310_APOB	VQGVEFSHR.heavy	534.776657	784.397582	17.4	y6
HPRR3720310_APOB	VQGVEFSHR.heavy	534.776657	685.329168	17.4	y5
HPRR3720310_APOB	VQGVEFSHR.heavy	534.776657	556.286575	17.4	y4
HPRR3720310_APOB	LALWGEHTGQLYSK.heavy	805.924472	1313.636425	25.9	y11
HPRR3720310_APOB	LALWGEHTGQLYSK.heavy	805.924472	1127.557112	25.9	y10
HPRR3720310_APOB	LALWGEHTGQLYSK.heavy	805.924472	1070.535649	25.9	y9
HPRR3720310_APOB	LALWGEHTGQLYSK.heavy	805.924472	941.493055	25.9	y8
HPRR3720311_APOB	SVSLPSLDPASAK.heavy	640.352816	1192.666328	20.7	y12
HPRR3720311_APOB	SVSLPSLDPASAK.heavy	640.352816	1093.597915	20.7	y11
HPRR3720311_APOB	SVSLPSLDPASAK.heavy	640.352816	1006.565886	20.7	y10
HPRR3720311_APOB	SVSLPSLDPASAK.heavy	640.352816	893.481822	20.7	y9
HPRR3720311_APOB	SVSLPSLDPASAK.heavy	640.352816	796.429058	20.7	y8
HPRR3720311_APOB	SVSLPSLDPASAK.heavy	640.352816	709.39703	20.7	y7
HPRR3720311_APOB	SVSLPSLDPASAK.heavy	640.352816	481.286023	20.7	y5
HPRR3720311_APOB	IEGNLIFDPNNYLPK.heavy	877.963794	1341.729263	28.1	y11
HPRR3720311_APOB	IEGNLIFDPNNYLPK.heavy	877.963794	1228.645199	28.1	y10
HPRR3720311_APOB	IEGNLIFDPNNYLPK.heavy	877.963794	1115.561135	28.1	y9
HPRR3720311_APOB	IEGNLIFDPNNYLPK.heavy	877.963794	968.492721	28.1	y8
HPRR3720311_APOB	IEGNLIFDPNNYLPK.heavy	877.963794	853.465778	28.1	y7
HPRR3730489_APOC1	QSELSAK.heavy	385.710342	642.354831	12.8	y6
HPRR3730489_APOC1	QSELSAK.heavy	385.710342	555.322802	12.8	y5
HPRR3730489_APOC1	QSELSAK.heavy	385.710342	426.280209	12.8	y4
HPRR3730489_APOC1	EWFSETFQK.heavy	605.286945	1080.524021	19.6	y8
HPRR3730489_APOC1	EWFSETFQK.heavy	605.286945	894.444708	19.6	y7
HPRR3730489_APOC1	EWFSETFQK.heavy	605.286945	747.376294	19.6	y6
HPRR3730489_APOC1	EWFSETFQK.heavy	605.286945	660.344266	19.6	y5
HPRR4130067_APOC4	DLGPLTK.heavy	376.225628	636.417037	12.5	y6
HPRR4130067_APOC4	DLGPLTK.heavy	376.225628	523.332973	12.5	y5
HPRR4130067_APOC4	DLGPLTK.heavy	376.225628	466.311509	12.5	y4
HPRR4130067_APOC4	AWFLESK.heavy	444.738903	817.433415	14.7	y6
HPRR4130067_APOC4	AWFLESK.heavy	444.738903	631.354102	14.7	y5
HPRR4130067_APOC4	AWFLESK.heavy	444.738903	484.285688	14.7	y4
HPRR4130067_APOC4	THSLC[+57.021464]PR.heavy	440.720296	779.385637	14.5	y6
HPRR4130067_APOC4	THSLC[+57.021464]PR.heavy	440.720296	642.326726	14.5	y5
HPRR4130067_APOC4	THSLC[+57.021464]PR.heavy	440.720296	555.294697	14.5	y4
HPRR4160981_APOL1	WWTQAQAHDLVIK.heavy	802.427181	1231.688461	25.8	y11
HPRR4160981_APOL1	WWTQAQAHDLVIK.heavy	802.427181	1130.640782	25.8	y10
HPRR4160981_APOL1	WWTQAQAHDLVIK.heavy	802.427181	1002.582205	25.8	y9
HPRR4160981_APOL1	WWTQAQAHDLVIK.heavy	802.427181	931.545091	25.8	y8
HPRR4430020_APOA2	SPELQAEAK.heavy	490.760563	893.481822	16.1	y8
HPRR4430020_APOA2	SPELQAEAK.heavy	490.760563	796.429058	16.1	y7
HPRR4430020_APOA2	SPELQAEAK.heavy	490.760563	667.386465	16.1	y6
HPRR4430020_APOA2	SPELQAEAK.heavy	490.760563	554.302401	16.1	y5
HPRR260124_APOA4	LAPLAEDVR.heavy	497.283783	880.476226	16.3	y8
HPRR260124_APOA4	LAPLAEDVR.heavy	497.283783	809.439113	16.3	y7
HPRR260124_APOA4	LAPLAEDVR.heavy	497.283783	712.386349	16.3	y6
HPRR260124_APOA4	LAPLAEDVR.heavy	497.283783	599.302285	16.3	y5
HPRR260124_APOA4	LAPLAEDVR.heavy	497.283783	528.265171	16.3	y4
HPRR260124_APOA4	GNTEGLQK.heavy	427.726523	797.424307	14.1	y7
HPRR260124_APOA4	GNTEGLQK.heavy	427.726523	683.38138	14.1	y6
HPRR260124_APOA4	GNTEGLQK.heavy	427.726523	582.333701	14.1	y5
HPRR260124_APOA4	GNTEGLQK.heavy	427.726523	453.291108	14.1	y4
HPRR260124_APOA4	SLAELGGHLDQQVEEFR.heavy	969.483188	1367.657773	30.9	y11
HPRR260124_APOA4	SLAELGGHLDQQVEEFR.heavy	969.483188	1310.636309	30.9	y10
HPRR260124_APOA4	SLAELGGHLDQQVEEFR.heavy	969.483188	1173.577397	30.9	y9
HPRR260124_APOA4	SLAELGGHLDQQVEEFR.heavy	969.483188	1060.493333	30.9	y8
HPRR260124_APOA4	VEPYGENFNK.heavy	602.789852	1105.504014	19.6	y9
HPRR260124_APOA4	VEPYGENFNK.heavy	602.789852	976.461421	19.6	y8
HPRR260124_APOA4	VEPYGENFNK.heavy	602.789852	879.408657	19.6	y7
HPRR260124_APOA4	VEPYGENFNK.heavy	602.789852	716.345329	19.6	y6
HPRR260124_APOA4	VEPYGENFNK.heavy	602.789852	659.323865	19.6	y5
HPRR260124_APOA4	LGPHAGDVEGHLSFLEK.heavy	907.469775	1338.677956	29	y12
HPRR260124_APOA4	LGPHAGDVEGHLSFLEK.heavy	907.469775	1281.656492	29	y11
HPRR260124_APOA4	LGPHAGDVEGHLSFLEK.heavy	907.469775	1166.629549	29	y10
HPRR260124_APOA4	LGPHAGDVEGHLSFLEK.heavy	907.469775	1067.561135	29	y9
HPRR260124_APOA4	LGPHAGDVEGHLSFLEK.heavy	907.469775	938.518542	29	y8
HPRR260124_APOA4	VNSFFSTFK.heavy	542.781299	985.486907	17.7	y8
HPRR260124_APOA4	VNSFFSTFK.heavy	542.781299	871.44398	17.7	y7
HPRR260124_APOA4	VNSFFSTFK.heavy	542.781299	784.411952	17.7	y6
HPRR260124_APOA4	VNSFFSTFK.heavy	542.781299	637.343538	17.7	y5
HPRR4340126_APOE	VEQAVETEPEPELR.heavy	818.408626	1279.640391	26.2	y11
HPRR4340126_APOE	VEQAVETEPEPELR.heavy	818.408626	1208.603278	26.2	y10
HPRR4340126_APOE	VEQAVETEPEPELR.heavy	818.408626	1109.534864	26.2	y9
HPRR4340126_APOE	VEQAVETEPEPELR.heavy	818.408626	980.49227	26.2	y8
HPRR4340126_APOE	VEQAVETEPEPELR.heavy	818.408626	879.444592	26.2	y7
HPRR4340126_APOE	VEQAVETEPEPELR.heavy	818.408626	750.401999	26.2	y6
HPRR4340126_APOE	VEQAVETEPEPELR.heavy	818.408626	524.306642	26.2	y4
HPRR4340126_APOE	QQTEWQSGQR.heavy	629.295942	1129.52603	20.4	y9
HPRR4340126_APOE	QQTEWQSGQR.heavy	629.295942	1001.467453	20.4	y8
HPRR4340126_APOE	QQTEWQSGQR.heavy	629.295942	900.419774	20.4	y7
HPRR4340126_APOE	QQTEWQSGQR.heavy	629.295942	771.377181	20.4	y6
HPRR4340126_APOE	WELALGR.heavy	427.741554	668.396519	14.1	y6
HPRR4340126_APOE	WELALGR.heavy	427.741554	539.353926	14.1	y5
HPRR350088_APOL1	ANLQSVPHASASRPR.heavy	800.930729	1302.690076	25.7	y12
HPRR350088_APOL1	ANLQSVPHASASRPR.heavy	800.930729	1174.631498	25.7	y11
HPRR350088_APOL1	ANLQSVPHASASRPR.heavy	800.930729	1087.59947	25.7	y10
HPRR350088_APOL1	ANLQSVPHASASRPR.heavy	800.930729	988.531056	25.7	y9
HPRR350088_APOL1	ANLQSVPHASASRPR.heavy	800.930729	891.478292	25.7	y8
HPRR350088_APOL1	VTEPISAESGEQVER.heavy	820.903708	1311.641454	26.3	y12
HPRR350088_APOL1	VTEPISAESGEQVER.heavy	820.903708	1214.58869	26.3	y11
HPRR350088_APOL1	VTEPISAESGEQVER.heavy	820.903708	1101.504626	26.3	y10
HPRR350088_APOL1	VTEPISAESGEQVER.heavy	820.903708	1014.472598	26.3	y9
HPRR350088_APOL1	VTEPISAESGEQVER.heavy	820.903708	943.435484	26.3	y8
HPRR350088_APOL1	SETAEELK.heavy	457.731471	827.423638	15.1	y7
HPRR350088_APOL1	SETAEELK.heavy	457.731471	698.381045	15.1	y6
HPRR350088_APOL1	SETAEELK.heavy	457.731471	597.333367	15.1	y5
HPRR350088_APOL1	SETAEELK.heavy	457.731471	526.296253	15.1	y4
HPRR350088_APOL1	VAQELEEK.heavy	477.255114	854.434538	15.7	y7
HPRR350088_APOL1	VAQELEEK.heavy	477.255114	783.397424	15.7	y6
HPRR350088_APOL1	VAQELEEK.heavy	477.255114	655.338846	15.7	y5
HPRR350088_APOL1	VAQELEEK.heavy	477.255114	526.296253	15.7	y4
HPRR4200068_APOE	LEEQAQQIR.heavy	562.800329	1011.509317	18.3	y8
HPRR4200068_APOE	LEEQAQQIR.heavy	562.800329	882.466724	18.3	y7
HPRR4200068_APOE	LEEQAQQIR.heavy	562.800329	753.424131	18.3	y6
HPRR4200068_APOE	LEEQAQQIR.heavy	562.800329	625.365554	18.3	y5
HPRR4200068_APOE	LQAEAFQAR.heavy	522.279032	930.466724	17	y8
HPRR4200068_APOE	LQAEAFQAR.heavy	522.279032	802.408147	17	y7
HPRR4200068_APOE	LQAEAFQAR.heavy	522.279032	731.371033	17	y6
HPRR4200068_APOE	LQAEAFQAR.heavy	522.279032	602.32844	17	y5
HPRR4200068_APOE	LQAEAFQAR.heavy	522.279032	531.291326	17	y4
HPRR3340379_APOM	SLTSC[+57.021464]LDSK.heavy	509.751881	931.464458	16.7	y8
HPRR3340379_APOM	SLTSC[+57.021464]LDSK.heavy	509.751881	818.380394	16.7	y7
HPRR3340379_APOM	SLTSC[+57.021464]LDSK.heavy	509.751881	717.332715	16.7	y6
HPRR3340379_APOM	SLTSC[+57.021464]LDSK.heavy	509.751881	630.300687	16.7	y5
HPRR3340379_APOM	AFLLTPR.heavy	414.254297	756.464205	13.7	y6
HPRR3340379_APOM	AFLLTPR.heavy	414.254297	609.395791	13.7	y5
HPRR3340379_APOM	AFLLTPR.heavy	414.254297	496.311727	13.7	y4
HPRR2760373_APOD	C[+57.021464]PNPPVQENFDVNK.heavy	833.392678	1294.651741	26.7	y11
HPRR2760373_APOD	C[+57.021464]PNPPVQENFDVNK.heavy	833.392678	1197.598977	26.7	y10
HPRR2760373_APOD	C[+57.021464]PNPPVQENFDVNK.heavy	833.392678	1100.546213	26.7	y9
HPRR2760373_APOD	C[+57.021464]PNPPVQENFDVNK.heavy	833.392678	1001.477799	26.7	y8
HPRR2760373_APOD	C[+57.021464]PNPPVQENFDVNK.heavy	833.392678	873.419222	26.7	y7
HPRR2760373_APOD	IPTTFENGR.heavy	522.77104	931.45074	17.1	y8
HPRR2760373_APOD	IPTTFENGR.heavy	522.77104	834.397976	17.1	y7
HPRR2760373_APOD	IPTTFENGR.heavy	522.77104	733.350298	17.1	y6
HPRR2760373_APOD	IPTTFENGR.heavy	522.77104	632.302619	17.1	y5
HPRR2760373_APOD	VLNQELR.heavy	441.257568	782.439447	14.5	y6
HPRR2760373_APOD	VLNQELR.heavy	441.257568	669.355383	14.5	y5
HPRR2760373_APOD	VLNQELR.heavy	441.257568	555.312455	14.5	y4
HPRR350023_APOF	FLVSLALR.heavy	464.796329	781.516969	15.3	y7
HPRR350023_APOF	FLVSLALR.heavy	464.796329	668.432905	15.3	y6
HPRR350023_APOF	FLVSLALR.heavy	464.796329	569.364491	15.3	y5
HPRR350023_APOF	FLVSLALR.heavy	464.796329	482.332463	15.3	y4
HPRR350023_APOF	NALEEAGC[+57.021464]QADVWALQLQLYR.heavy	1229.606583	1299.744737	39	y10
HPRR350023_APOF	QGGVNATQVLIQHLR.heavy	822.464404	1302.751613	26.3	y11
HPRR350023_APOF	QGGVNATQVLIQHLR.heavy	822.464404	1188.708686	26.3	y10
HPRR350023_APOF	QGGVNATQVLIQHLR.heavy	822.464404	1117.671572	26.3	y9
HPRR350023_APOF	QGGVNATQVLIQHLR.heavy	822.464404	1016.623894	26.3	y8
HPRR350023_APOF	QGGVNATQVLIQHLR.heavy	822.464404	888.565316	26.3	y7
HPRR350023_APOF	NVSVEALASALQLLAR.heavy	832.982095	1364.813545	26.7	y13
HPRR350023_APOF	NVSVEALASALQLLAR.heavy	832.982095	1265.745131	26.7	y12
HPRR350023_APOF	NVSVEALASALQLLAR.heavy	832.982095	1136.702538	26.7	y11
HPRR350023_APOF	NVSVEALASALQLLAR.heavy	832.982095	1065.665424	26.7	y10
HPRR350023_APOF	NVSVEALASALQLLAR.heavy	832.982095	952.58136	26.7	y9
HPRR350023_APOF	NVSVEALASALQLLAR.heavy	832.982095	881.544246	26.7	y8
HPRR350023_APOF	EQQSTGR.heavy	408.197708	686.345547	13.5	y6
HPRR350023_APOF	EQQSTGR.heavy	408.197708	558.286969	13.5	y5
HPRR350023_APOF	EQQSTGR.heavy	408.197708	430.228391	13.5	y4
HPRR350023_APOF	SLPTEDC[+57.021464]ENEK.heavy	665.289556	1242.539808	21.5	y10
HPRR350023_APOF	SLPTEDC[+57.021464]ENEK.heavy	665.289556	1129.455744	21.5	y9
HPRR350023_APOF	SLPTEDC[+57.021464]ENEK.heavy	665.289556	1032.40298	21.5	y8
HPRR350023_APOF	SLPTEDC[+57.021464]ENEK.heavy	665.289556	931.355301	21.5	y7
HPRR350023_APOF	SLPTEDC[+57.021464]ENEK.heavy	665.289556	802.312708	21.5	y6
HPRR350023_APOF	SLPTEDC[+57.021464]ENEK.heavy	665.289556	687.285765	21.5	y5
HPRR4320626_CLU	EDALNETR.heavy	479.229205	713.381598	15.7	y6
HPRR4320626_CLU	EDALNETR.heavy	479.229205	642.344484	15.7	y5
HPRR4320626_CLU	EDALNETR.heavy	479.229205	529.26042	15.7	y4
HPRR4320626_CLU	IDSLLENDR.heavy	542.779062	856.439841	17.7	y7
HPRR4320626_CLU	IDSLLENDR.heavy	542.779062	769.407812	17.7	y6
HPRR4320626_CLU	IDSLLENDR.heavy	542.779062	656.323748	17.7	y5

## Sheet: Table S4
Table S4. Data points for calibration curve. Related to LOD and LLOQ.
Gene	HPRR	Dilution step	Conc. [uM]	Ratio to Standard	CV [%]
apo(a)	HPRR2190035	1	81.982	0.00703333	2.93192
apo(a)	HPRR2190035	2	27.3	0.0171	5.98568
apo(a)	HPRR2190035	3	9.1	0.0517333	3.39631
apo(a)	HPRR2190035	4	2.275	0.2299	3.1387
apo(a)	HPRR2190035	5	0.7	0.804533	4.65079
apo(a)	HPRR2190035	6	0.2275	2.44803	8.37271
apo(a)	HPRR2190035	7	0.0752066	8.07357	5.26915
apo(a)	HPRR2190035	8	0.025	23.3663	7.69657
apo(a)	HPRR2190035	9	0.00832571	67.0565	55.9438
apo(a)	HPRR2190035	10	0.00277439	118.813	133.644
apo(a)	HPRR2190035	11	0.000924703	561.289	122.465
apo(a)	HPRR2190035	12	0.000308234	170.157	7.44055
apoAI	HPRR3450266	1	89.1892	0.5354	5.57186
apoAI	HPRR3450266	2	29.7	2.27413	12.0567
apoAI	HPRR3450266	3	9.9	5.32903	3.48324
apoAI	HPRR3450266	4	2.475	22.3636	21.044
apoAI	HPRR3450266	5	0.761538	84.8398	9.56446
apoAI	HPRR3450266	6	0.2475	211.812	11.0774
apoAI	HPRR3450266	7	0.0818182	517.632	35.5105
apoAI	HPRR3450266	8	0.0271978	1499.07	51.6966
apoAI	HPRR3450266	9	0.00905764	1087.96	53.2244
apoAI	HPRR3450266	10	0.00301829	4816.12	64.941
apoAI	HPRR3450266	11	0.001006	1478.17	35.6355
apoAI	HPRR3450266	12	0.000335332	1896.89	57.7474
apoAII	HPRR4430020	1	81.982	0.727333	6.36735
apoAII	HPRR4430020	2	27.3	2.5857	9.18233
apoAII	HPRR4430020	3	9.1	7.05947	4.95755
apoAII	HPRR4430020	4	2.275	30.5433	3.15836
apoAII	HPRR4430020	5	0.7	114.81	14.2537
apoAII	HPRR4430020	6	0.2275	205.408	19.4572
apoAII	HPRR4430020	7	0.0752066	368.368	19.2487
apoAII	HPRR4430020	8	0.025	392.531	22.0543
apoAII	HPRR4430020	9	0.00832571	383.69	4.78298
apoAII	HPRR4430020	10	0.00277439	818.691	47.9269
apoAII	HPRR4430020	11	0.0009247	730.88	20.5406
apoAII	HPRR4430020	12	0.00030823	543.943	31.0243
apoAIV	HPRR260124	1	81.982	0.0318	4.17473
apoAIV	HPRR260124	2	27.3	0.102067	2.72252
apoAIV	HPRR260124	3	9.1	0.2898	1.0223
apoAIV	HPRR260124	4	2.275	1.37527	3.21402
apoAIV	HPRR260124	5	0.7	4.8022	1.97223
apoAIV	HPRR260124	6	0.2275	15.5578	6.28081
apoAIV	HPRR260124	7	0.0752066	52.7921	6.63123
apoAIV	HPRR260124	8	0.025	156.192	5.64335
apoAIV	HPRR260124	9	0.00832571	527.5	12.9017
apoAIV	HPRR260124	10	0.00277439	1435.92	17.8575
apoAIV	HPRR260124	11	0.000924703	2558.61	16.8249
apoAIV	HPRR260124	12	0.000308234	5127.87	71.6873
apoB	HPRR3720311	1	81.982	0.0088	3.34373
apoB	HPRR3720311	2	27.3	0.0152333	7.69507
apoB	HPRR3720311	3	9.1	0.0458	12.3595
apoB	HPRR3720311	4	2.275	0.156133	9.50458
apoB	HPRR3720311	5	0.7	0.614967	16.5243
apoB	HPRR3720311	6	0.2275	1.57433	21.8664
apoB	HPRR3720311	7	0.0752066	5.89997	22.5384
apoB	HPRR3720311	8	0.025	14.3216	42.1677
apoB	HPRR3720311	9	0.00832571	40.9809	7.93577
apoB	HPRR3720311	10	0.00277439	105.949	15.0823
apoB	HPRR3720311	11	0.000924703	105.522	12.7813
apoB	HPRR3720311	12	0.000308234	129.084	101.539
apoCI	HPRR3730489	1	81.982	0.0903667	10.9555
apoCI	HPRR3730489	2	27.3	0.246433	36.3851
apoCI	HPRR3730489	3	9.1	0.570033	11.1544
apoCI	HPRR3730489	4	2.275	1.89333	5.68706
apoCI	HPRR3730489	5	0.7	5.869	11.573
apoCI	HPRR3730489	6	0.2275	16.3345	38.5238
apoCI	HPRR3730489	7	0.0752066	38.6969	27.4229
apoCI	HPRR3730489	8	0.025	39.3707	92.5774
apoCI	HPRR3730489	9	0.00832571	101.607	61.3467
apoCI	HPRR3730489	10	0.00277439	296.241	100.939
apoCI	HPRR3730489	11	0.000924703	99.5632	21.1772
apoCI	HPRR3730489	12	0.000308234	72.9808	43.8029
apoCIV	HPRR4130067	1	60.3604	0.0018	8.33196
apoCIV	HPRR4130067	2	20.1	0.00516667	8.4614
apoCIV	HPRR4130067	3	6.7	0.0257667	3.53983
apoCIV	HPRR4130067	4	1.675	0.0850333	8.91736
apoCIV	HPRR4130067	5	0.515385	0.3212	25.1933
apoCIV	HPRR4130067	6	0.1675	0.8972	12.515
apoCIV	HPRR4130067	7	0.0553719	2.61973	18.5606
apoCIV	HPRR4130067	8	0.0184066	11.3895	38.8422
apoCIV	HPRR4130067	9	0.00612992	17.9688	26.3701
apoCIV	HPRR4130067	10	0.00204268	35.8851	32.7018
apoCIV	HPRR4130067	11	0.000680825	46.4011	36.6074
apoCIV	HPRR4130067	12	0.000226942	38.7534	53.4782
apoD	HPRR2760373	1	81.982	0.141067	7.63671
apoD	HPRR2760373	2	27.3	0.350033	4.47295
apoD	HPRR2760373	3	9.1	0.501333	2.5913
apoD	HPRR2760373	4	2.275	2.64307	13.5284
apoD	HPRR2760373	5	0.7	7.58527	25.135
apoD	HPRR2760373	6	0.2275	20.049	162.269
apoD	HPRR2760373	7	0.0752066	233.786	24.7441
apoD	HPRR2760373	8	0.025	490.745	25.617
apoD	HPRR2760373	9	0.00832571	190.083	68.335
apoD	HPRR2760373	10	0.00277439	334.934	105.088
apoD	HPRR2760373	11	0.000924703	571.19	90.5808
apoD	HPRR2760373	12	0.000308234	681.291	57.9225
apoE	HPRR4200068	1	81.982	0.0123333	0.824204
apoE	HPRR4200068	2	27.3	0.0205667	8.29955
apoE	HPRR4200068	3	9.1	0.106233	3.36868
apoE	HPRR4200068	4	2.275	0.381533	5.05464
apoE	HPRR4200068	5	0.7	1.3698	11.4816
apoE	HPRR4200068	6	0.2275	4.1505	9.3069
apoE	HPRR4200068	7	0.0752066	14.0195	12.679
apoE	HPRR4200068	8	0.025	42.6801	12.1076
apoE	HPRR4200068	9	0.00832571	116.392	6.78134
apoE	HPRR4200068	10	0.00277439	382.325	21.9453
apoE	HPRR4200068	11	0.000924703	1071.78	36.9369
apoE	HPRR4200068	12	0.000308234	1343.16	45.8404
apoF	HPRR350023	1	9.90991	0.00336667	4.17726
apoF	HPRR350023	2	3.3	0.0084	2.08327
apoF	HPRR350023	3	1.1	0.0148333	5.10998
apoF	HPRR350023	4	0.275	0.1149	9.9513
apoF	HPRR350023	5	0.0846154	0.374633	21.2913
apoF	HPRR350023	6	0.0275	1.26967	7.23131
apoF	HPRR350023	7	0.00909091	3.72617	5.38358
apoF	HPRR350023	8	0.00302198	9.87283	18.0455
apoF	HPRR350023	9	0.0010064	22.0209	28.5092
apoF	HPRR350023	10	0.000335366	25.8994	3.68817
apoF	HPRR350023	11	0.000111777	35.9457	32.3847
apoF	HPRR350023	12	3.72591e-05	19.0367	43.4601
apoJ	HPRR4320626	1	14.4144	0.708	22.7188
apoJ	HPRR4320626	2	4.8	11.1121	30.5407
apoJ	HPRR4320626	3	1.6	0.788267	12.665
apoJ	HPRR4320626	4	0.4	4.1609	26.9186
apoJ	HPRR4320626	5	0.123077	10.3798	34.533
apoJ	HPRR4320626	6	0.04	12.0113	13.6841
apoJ	HPRR4320626	7	0.0132231	28.4026	41.0204
apoJ	HPRR4320626	8	0.0043956	33.4343	60.6353
apoJ	HPRR4320626	9	0.00146386	21.768	122.03
apoJ	HPRR4320626	10	0.000487805	13.4273	66.5482
apoJ	HPRR4320626	11	0.000162585	36.4248	14.6803
apoJ	HPRR4320626	12	5.4195e-05	20.3694	60.725
apoLI	HPRR350088	1	81.982	0.00696667	8.30749
apoLI	HPRR350088	2	27.3	0.0207	19.0764
apoLI	HPRR350088	3	9.1	0.0525	2.24025
apoLI	HPRR350088	4	2.275	0.284633	4.97805
apoLI	HPRR350088	5	0.7	0.9395	7.61269
apoLI	HPRR350088	6	0.2275	3.10137	15.3769
apoLI	HPRR350088	7	0.0752066	8.54953	4.76738
apoLI	HPRR350088	8	0.025	22.4859	7.21217
apoLI	HPRR350088	9	0.00832571	26.7247	149.562
apoLI	HPRR350088	10	0.00277439	81.2625	80.0047
apoLI	HPRR350088	11	0.000924703	65.3459	62.0791
apoLI	HPRR350088	12	0.000308234	128.329	42.4469
apoM	HPRR3340379	1	22.5225	0.0208333	2.99889
apoM	HPRR3340379	2	7.5	0.0683667	3.25025
apoM	HPRR3340379	3	2.5	0.183267	0.631916
apoM	HPRR3340379	4	0.625	0.836933	2.26987
apoM	HPRR3340379	5	0.192308	2.88783	2.06653
apoM	HPRR3340379	6	0.0625	9.50703	4.41822
apoM	HPRR3340379	7	0.0206612	31.0479	5.55789
apoM	HPRR3340379	8	0.00686813	94.0689	12.128
apoM	HPRR3340379	9	0.00228728	207.61	5.85895
apoM	HPRR3340379	10	0.000762195	392.906	3.2475
apoM	HPRR3340379	11	0.000254039	600.319	20.759
apoM	HPRR3340379	12	8.46798e-05	675.468	6.11888

## Sheet: Table S5
Table S5. Transitions monitored in final assay with RT (transition list).
Compound Group	Peptide	Precursor Ion	Product Ion	Collision Energy	Ret Time (min)	Delta Ret Time	Ion Name
HPRR2190035_LPA	GTYSTTVTGR.light	521.76182	721.383893	17.2	7.27	2	y7
HPRR2190035_LPA	GTYSTTVTGR.light	521.76182	634.351865	17.2	7.27	2	y6
HPRR2190035_LPA	GTYSTTVTGR.light	521.76182	533.304186	17.2	7.27	2	y5
HPRR2190035_LPA	GTYSTTVTGR.heavy	526.765955	731.392162	17.2	7.27	2	y7
HPRR2190035_LPA	GTYSTTVTGR.heavy	526.765955	644.360134	17.2	7.27	2	y6
HPRR2190035_LPA	GTYSTTVTGR.heavy	526.765955	543.312455	17.2	7.27	2	y5
HPRR3050130_APOA5	QDTYLQIAAFTR.light	713.869891	1082.599306	23.1	20.96	2	y9
HPRR3050130_APOA5	QDTYLQIAAFTR.light	713.869891	919.535977	23.1	20.96	2	y8
HPRR3050130_APOA5	QDTYLQIAAFTR.light	713.869891	806.451913	23.1	20.96	2	y7
HPRR3050130_APOA5	QDTYLQIAAFTR.heavy	718.874025	1092.607575	23.1	20.96	2	y9
HPRR3050130_APOA5	QDTYLQIAAFTR.heavy	718.874025	929.544246	23.1	20.96	2	y8
HPRR3050130_APOA5	QDTYLQIAAFTR.heavy	718.874025	816.460182	23.1	20.96	2	y7
HPRR3450266_APOA1	VSFLSALEEYTK.light	693.8612	1200.614681	22.5	23.63	2	y10
HPRR3450266_APOA1	VSFLSALEEYTK.light	693.8612	1053.546267	22.5	23.63	2	y9
HPRR3450266_APOA1	VSFLSALEEYTK.light	693.8612	940.462203	22.5	23.63	2	y8
HPRR3450266_APOA1	VSFLSALEEYTK.light	693.8612	853.430175	22.5	23.63	2	y7
HPRR3450266_APOA1	VSFLSALEEYTK.heavy	697.868299	1208.62888	22.5	23.63	2	y10
HPRR3450266_APOA1	VSFLSALEEYTK.heavy	697.868299	1061.560466	22.5	23.63	2	y9
HPRR3450266_APOA1	VSFLSALEEYTK.heavy	697.868299	948.476402	22.5	23.63	2	y8
HPRR3450266_APOA1	VSFLSALEEYTK.heavy	697.868299	861.444374	22.5	23.63	2	y7
HPRR3450266_APOA1	QGLLPVLESFK.light	615.858263	932.545145	20.1	23.45	2	y8
HPRR3450266_APOA1	QGLLPVLESFK.light	615.858263	819.461081	20.1	23.45	2	y7
HPRR3450266_APOA1	QGLLPVLESFK.heavy	619.865363	940.559344	20.1	23.45	2	y8
HPRR3450266_APOA1	QGLLPVLESFK.heavy	619.865363	827.47528	20.1	23.45	2	y7
HPRR3450266_APOA1	ATEHLSTLSEK.light	608.314417	1043.536765	19.9	7.8	2	y9
HPRR3450266_APOA1	ATEHLSTLSEK.light	608.314417	777.43526	19.9	7.8	2	y7
HPRR3450266_APOA1	ATEHLSTLSEK.light	608.314417	664.351196	19.9	7.8	2	y6
HPRR3450266_APOA1	ATEHLSTLSEK.heavy	612.321516	1051.550964	19.9	7.8	2	y9
HPRR3450266_APOA1	ATEHLSTLSEK.heavy	612.321516	785.449459	19.9	7.8	2	y7
HPRR3450266_APOA1	ATEHLSTLSEK.heavy	612.321516	672.365395	19.9	7.8	2	y6
HPRR3720310_APOB	VQGVEFSHR.light	529.772522	831.410777	17.4	8.61	2	y7
HPRR3720310_APOB	VQGVEFSHR.light	529.772522	675.320899	17.4	8.61	2	y5
HPRR3720310_APOB	VQGVEFSHR.heavy	534.776657	841.419046	17.4	8.61	2	y7
HPRR3720310_APOB	VQGVEFSHR.heavy	534.776657	685.329168	17.4	8.61	2	y5
HPRR3720311_APOB	IEGNLIFDPNNYLPK.light	873.956694	1220.631	28.1	23.38	2	y10
HPRR3720311_APOB	IEGNLIFDPNNYLPK.light	873.956694	1107.546936	28.1	23.38	2	y9
HPRR3720311_APOB	IEGNLIFDPNNYLPK.light	873.956694	845.451579	28.1	23.38	2	y7
HPRR3720311_APOB	IEGNLIFDPNNYLPK.heavy	877.963794	1228.645199	28.1	23.38	2	y10
HPRR3720311_APOB	IEGNLIFDPNNYLPK.heavy	877.963794	1115.561135	28.1	23.38	2	y9
HPRR3720311_APOB	IEGNLIFDPNNYLPK.heavy	877.963794	853.465778	28.1	23.38	2	y7
HPRR3720311_APOB	SVSLPSLDPASAK.light	636.345717	1085.583716	20.7	19.02	2	y11
HPRR3720311_APOB	SVSLPSLDPASAK.light	636.345717	885.467623	20.7	19.02	2	y9
HPRR3720311_APOB	SVSLPSLDPASAK.light	636.345717	473.271824	20.7	19.02	2	y5
HPRR3720311_APOB	SVSLPSLDPASAK.heavy	640.352816	1093.597915	20.7	19.02	2	y11
HPRR3720311_APOB	SVSLPSLDPASAK.heavy	640.352816	893.481822	20.7	19.02	2	y9
HPRR3720311_APOB	SVSLPSLDPASAK.heavy	640.352816	481.286023	20.7	19.02	2	y5
HPRR3730489_APOC1	EFGNTLEDK.light	526.748378	776.378474	17.3	10.85	2	y7
HPRR3730489_APOC1	EFGNTLEDK.light	526.748378	719.35701	17.3	10.85	2	y6
HPRR3730489_APOC1	EFGNTLEDK.light	526.748378	605.314082	17.3	10.85	2	y5
HPRR3730489_APOC1	EFGNTLEDK.heavy	530.755478	784.392673	17.3	10.85	2	y7
HPRR3730489_APOC1	EFGNTLEDK.heavy	530.755478	727.371209	17.3	10.85	2	y6
HPRR3730489_APOC1	EFGNTLEDK.heavy	530.755478	613.328281	17.3	10.85	2	y5
HPRR4130067_APOC4	THSLC[+57.021464]PR.light	435.716161	632.318457	14.5	3.31	2	y5
HPRR4130067_APOC4	THSLC[+57.021464]PR.heavy	440.720296	642.326726	14.5	3.31	2	y5
HPRR4130067_APOC4	DLGPLTK.light	372.218528	515.318774	12.5	12.74	2	y5
HPRR4130067_APOC4	DLGPLTK.heavy	376.225628	523.332973	12.5	12.74	2	y5
HPRR4130067_APOC4	AWFLESK.light	440.731803	809.419216	14.7	18.95	2	y6
HPRR4130067_APOC4	AWFLESK.light	440.731803	623.339903	14.7	18.95	2	y5
HPRR4130067_APOC4	AWFLESK.light	440.731803	476.271489	14.7	18.95	2	y4
HPRR4130067_APOC4	AWFLESK.heavy	444.738903	817.433415	14.7	18.95	2	y6
HPRR4130067_APOC4	AWFLESK.heavy	444.738903	631.354102	14.7	18.95	2	y5
HPRR4130067_APOC4	AWFLESK.heavy	444.738903	484.285688	14.7	18.95	2	y4
HPRR4430020_APOA2	SPELQAEAK.light	486.753464	788.414859	16.1	7.05	2	y7
HPRR4430020_APOA2	SPELQAEAK.light	486.753464	659.372266	16.1	7.05	2	y6
HPRR4430020_APOA2	SPELQAEAK.light	486.753464	546.288202	16.1	7.05	2	y5
HPRR4430020_APOA2	SPELQAEAK.heavy	490.760563	796.429058	16.1	7.05	2	y7
HPRR4430020_APOA2	SPELQAEAK.heavy	490.760563	667.386465	16.1	7.05	2	y6
HPRR4430020_APOA2	SPELQAEAK.heavy	490.760563	554.302401	16.1	7.05	2	y5
HPRR260124_APOA4	VNSFFSTFK.light	538.774199	977.472708	17.7	20.06	2	y8
HPRR260124_APOA4	VNSFFSTFK.light	538.774199	863.429781	17.7	20.06	2	y7
HPRR260124_APOA4	VNSFFSTFK.light	538.774199	776.397753	17.7	20.06	2	y6
HPRR260124_APOA4	VNSFFSTFK.heavy	542.781299	985.486907	17.7	20.06	2	y8
HPRR260124_APOA4	VNSFFSTFK.heavy	542.781299	871.44398	17.7	20.06	2	y7
HPRR260124_APOA4	VNSFFSTFK.heavy	542.781299	784.411952	17.7	20.06	2	y6
HPRR260124_APOA4	VEPYGENFNK.light	598.782753	968.447222	19.6	11.53	2	y8
HPRR260124_APOA4	VEPYGENFNK.light	598.782753	871.394458	19.6	11.53	2	y7
HPRR260124_APOA4	VEPYGENFNK.light	598.782753	708.33113	19.6	11.53	2	y6
HPRR260124_APOA4	VEPYGENFNK.heavy	602.789852	976.461421	19.6	11.53	2	y8
HPRR260124_APOA4	VEPYGENFNK.heavy	602.789852	879.408657	19.6	11.53	2	y7
HPRR260124_APOA4	VEPYGENFNK.heavy	602.789852	716.345329	19.6	11.53	2	y6
HPRR260124_APOA4	GNTEGLQK.light	423.719424	675.367181	14.1	2.92	2	y6
HPRR260124_APOA4	GNTEGLQK.light	423.719424	574.319502	14.1	2.92	2	y5
HPRR260124_APOA4	GNTEGLQK.light	423.719424	445.276909	14.1	2.92	2	y4
HPRR260124_APOA4	GNTEGLQK.heavy	427.726523	683.38138	14.1	2.92	2	y6
HPRR260124_APOA4	GNTEGLQK.heavy	427.726523	582.333701	14.1	2.92	2	y5
HPRR260124_APOA4	GNTEGLQK.heavy	427.726523	453.291108	14.1	2.92	2	y4
HPRR260124_APOA4	LAPLAEDVR.light	492.279649	799.430844	16.3	15.03	2	y7
HPRR260124_APOA4	LAPLAEDVR.light	492.279649	702.37808	16.3	15.03	2	y6
HPRR260124_APOA4	LAPLAEDVR.light	492.279649	589.294016	16.3	15.03	2	y5
HPRR260124_APOA4	LAPLAEDVR.heavy	497.283783	809.439113	16.3	15.03	2	y7
HPRR260124_APOA4	LAPLAEDVR.heavy	497.283783	712.386349	16.3	15.03	2	y6
HPRR260124_APOA4	LAPLAEDVR.heavy	497.283783	599.302285	16.3	15.03	2	y5
HPRR260124_APOA4	ISASAEELR.light	488.258913	862.426487	16.1	10.39	2	y8
HPRR260124_APOA4	ISASAEELR.light	488.258913	775.394458	16.1	10.39	2	y7
HPRR260124_APOA4	ISASAEELR.light	488.258913	704.357344	16.1	10.39	2	y6
HPRR260124_APOA4	ISASAEELR.heavy	493.263048	872.434756	16.1	10.39	2	y8
HPRR260124_APOA4	ISASAEELR.heavy	493.263048	785.402727	16.1	10.39	2	y7
HPRR260124_APOA4	ISASAEELR.heavy	493.263048	714.365613	16.1	10.39	2	y6
HPRR4340126_APOE	WELALGR.light	422.73742	658.38825	14.1	19.26	2	y6
HPRR4340126_APOE	WELALGR.light	422.73742	529.345657	14.1	19.26	2	y5
HPRR4340126_APOE	WELALGR.heavy	427.741554	668.396519	14.1	19.26	2	y6
HPRR4340126_APOE	WELALGR.heavy	427.741554	539.353926	14.1	19.26	2	y5
HPRR4340126_APOE	QQTEWQSGQR.light	624.291807	991.459184	20.4	6.06	2	y8
HPRR4340126_APOE	QQTEWQSGQR.light	624.291807	890.411505	20.4	6.06	2	y7
HPRR4340126_APOE	QQTEWQSGQR.light	624.291807	761.368912	20.4	6.06	2	y6
HPRR4340126_APOE	QQTEWQSGQR.heavy	629.295942	1001.467453	20.4	6.06	2	y8
HPRR4340126_APOE	QQTEWQSGQR.heavy	629.295942	900.419774	20.4	6.06	2	y7
HPRR4340126_APOE	QQTEWQSGQR.heavy	629.295942	771.377181	20.4	6.06	2	y6
HPRR4340126_APOE	VEQAVETEPEPELR.light	813.404491	1099.526595	26.2	14.52	2	y9
HPRR4340126_APOE	VEQAVETEPEPELR.light	813.404491	970.484001	26.2	14.52	2	y8
HPRR4340126_APOE	VEQAVETEPEPELR.light	813.404491	740.39373	26.2	14.52	2	y6
HPRR4340126_APOE	VEQAVETEPEPELR.heavy	818.408626	1109.534864	26.2	14.52	2	y9
HPRR4340126_APOE	VEQAVETEPEPELR.heavy	818.408626	980.49227	26.2	14.52	2	y8
HPRR4340126_APOE	VEQAVETEPEPELR.heavy	818.408626	750.401999	26.2	14.52	2	y6
HPRR350088_APOL1	VTEPISAESGEQVER.light	815.899573	1301.633185	26.3	12.63	2	y12
HPRR350088_APOL1	VTEPISAESGEQVER.light	815.899573	1091.496357	26.3	12.63	2	y10
HPRR350088_APOL1	VTEPISAESGEQVER.light	815.899573	933.427215	26.3	12.63	2	y8
HPRR350088_APOL1	VTEPISAESGEQVER.heavy	820.903708	1311.641454	26.3	12.63	2	y12
HPRR350088_APOL1	VTEPISAESGEQVER.heavy	820.903708	1101.504626	26.3	12.63	2	y10
HPRR350088_APOL1	VTEPISAESGEQVER.heavy	820.903708	943.435484	26.3	12.63	2	y8
HPRR350088_APOL1	VAQELEEK.light	473.248014	846.420339	15.7	5.99	2	y7
HPRR350088_APOL1	VAQELEEK.light	473.248014	775.383225	15.7	5.99	2	y6
HPRR350088_APOL1	VAQELEEK.light	473.248014	647.324647	15.7	5.99	2	y5
HPRR350088_APOL1	VAQELEEK.heavy	477.255114	854.434538	15.7	5.99	2	y7
HPRR350088_APOL1	VAQELEEK.heavy	477.255114	783.397424	15.7	5.99	2	y6
HPRR350088_APOL1	VAQELEEK.heavy	477.255114	655.338846	15.7	5.99	2	y5
HPRR4200068_APOE	LQAEAFQAR.light	517.274898	792.399878	17	11.82	2	y7
HPRR4200068_APOE	LQAEAFQAR.light	517.274898	721.362764	17	11.82	2	y6
HPRR4200068_APOE	LQAEAFQAR.light	517.274898	592.320171	17	11.82	2	y5
HPRR4200068_APOE	LQAEAFQAR.heavy	522.279032	802.408147	17	11.82	2	y7
HPRR4200068_APOE	LQAEAFQAR.heavy	522.279032	731.371033	17	11.82	2	y6
HPRR4200068_APOE	LQAEAFQAR.heavy	522.279032	602.32844	17	11.82	2	y5
HPRR4200068_APOE	LEEQAQQIR.light	557.796194	1001.501048	18.3	7.82	2	y8
HPRR4200068_APOE	LEEQAQQIR.light	557.796194	872.458455	18.3	7.82	2	y7
HPRR4200068_APOE	LEEQAQQIR.light	557.796194	743.415862	18.3	7.82	2	y6
HPRR4200068_APOE	LEEQAQQIR.heavy	562.800329	1011.509317	18.3	7.82	2	y8
HPRR4200068_APOE	LEEQAQQIR.heavy	562.800329	882.466724	18.3	7.82	2	y7
HPRR4200068_APOE	LEEQAQQIR.heavy	562.800329	753.424131	18.3	7.82	2	y6
HPRR4200068_APOE	EQVAEVR.light	415.721967	573.335487	13.9	5.43	2	y5
HPRR4200068_APOE	EQVAEVR.light	415.721967	474.267073	13.9	5.43	2	y4
HPRR4200068_APOE	EQVAEVR.heavy	420.726101	583.343756	13.9	5.43	2	y5
HPRR4200068_APOE	EQVAEVR.heavy	420.726101	484.275342	13.9	5.43	2	y4
HPRR3340379_APOM	SLTSC[+57.021464]LDSK.light	505.744782	810.366195	16.7	11	2	y7
HPRR3340379_APOM	SLTSC[+57.021464]LDSK.light	505.744782	709.318516	16.7	11	2	y6
HPRR3340379_APOM	SLTSC[+57.021464]LDSK.light	505.744782	622.286488	16.7	11	2	y5
HPRR3340379_APOM	SLTSC[+57.021464]LDSK.heavy	509.751881	818.380394	16.7	11	2	y7
HPRR3340379_APOM	SLTSC[+57.021464]LDSK.heavy	509.751881	717.332715	16.7	11	2	y6
HPRR3340379_APOM	SLTSC[+57.021464]LDSK.heavy	509.751881	630.300687	16.7	11	2	y5
HPRR3340379_APOM	AFLLTPR.light	409.250163	599.387522	13.7	18.41	2	y5
HPRR3340379_APOM	AFLLTPR.light	409.250163	486.303458	13.7	18.41	2	y4
HPRR3340379_APOM	AFLLTPR.heavy	414.254297	609.395791	13.7	18.41	2	y5
HPRR3340379_APOM	AFLLTPR.heavy	414.254297	496.311727	13.7	18.41	2	y4
HPRR2760373_APOD	C[+57.021464]PNPPVQENFDVNK.light	829.385579	1286.637542	26.7	15.37	2	y11
HPRR2760373_APOD	C[+57.021464]PNPPVQENFDVNK.light	829.385579	1189.584778	26.7	15.37	2	y10
HPRR2760373_APOD	C[+57.021464]PNPPVQENFDVNK.light	829.385579	993.4636	26.7	15.37	2	y8
HPRR2760373_APOD	C[+57.021464]PNPPVQENFDVNK.heavy	833.392678	1294.651741	26.7	15.37	2	y11
HPRR2760373_APOD	C[+57.021464]PNPPVQENFDVNK.heavy	833.392678	1197.598977	26.7	15.37	2	y10
HPRR2760373_APOD	C[+57.021464]PNPPVQENFDVNK.heavy	833.392678	1001.477799	26.7	15.37	2	y8
HPRR2760373_APOD	VLNQELR.light	436.253434	772.431178	14.5	9.3	2	y6
HPRR2760373_APOD	VLNQELR.light	436.253434	659.347114	14.5	9.3	2	y5
HPRR2760373_APOD	VLNQELR.light	436.253434	545.304186	14.5	9.3	2	y4
HPRR2760373_APOD	VLNQELR.heavy	441.257568	782.439447	14.5	9.3	2	y6
HPRR2760373_APOD	VLNQELR.heavy	441.257568	669.355383	14.5	9.3	2	y5
HPRR2760373_APOD	VLNQELR.heavy	441.257568	555.312455	14.5	9.3	2	y4
HPRR4320626_CLU	IDSLLENDR.light	537.774927	846.431572	17.7	13.99	2	y7
HPRR4320626_CLU	IDSLLENDR.light	537.774927	646.315479	17.7	13.99	2	y5
HPRR4320626_CLU	IDSLLENDR.heavy	542.779062	856.439841	17.7	13.99	2	y7
HPRR4320626_CLU	IDSLLENDR.heavy	542.779062	656.323748	17.7	13.99	2	y5
HPRR4320626_CLU	EDALNETR.light	474.22507	632.336215	15.7	5.48	2	y5
HPRR4320626_CLU	EDALNETR.light	474.22507	519.252151	15.7	5.48	2	y4
HPRR4320626_CLU	EDALNETR.heavy	479.229205	642.344484	15.7	5.48	2	y5
HPRR4320626_CLU	EDALNETR.heavy	479.229205	529.26042	15.7	5.48	2	y4
HPRR350023_APOF	FLVSLALR.light	459.792195	658.424636	15.3	21.75	2	y6
HPRR350023_APOF	FLVSLALR.light	459.792195	559.356222	15.3	21.75	2	y5
HPRR350023_APOF	FLVSLALR.heavy	464.796329	668.432905	15.3	21.75	2	y6
HPRR350023_APOF	FLVSLALR.heavy	464.796329	569.364491	15.3	21.75	2	y5

## Sheet: Table S6
Table S6. Protein concentrations based on the quantifier SIS PrESTs measured in the repeatability and extended repeatability studies.
Median values are provided.
				repeatability study		Extended repeatability study
SIS PrEST name	Peptide sequence	Fragment	Day	Ratio to SIS PrEST standard	Concentraion, uM	Ratio to SIS PrEST standard	Concentraion, uM
HPRR2190035_LPA	GTYSTTVTGR	y7	1	0.46	0.38	0.42	0.35
HPRR2190035_LPA	GTYSTTVTGR	y7	2	0.47	0.39	0.40	0.33
HPRR2190035_LPA	GTYSTTVTGR	y7	3	0.47	0.39	0.42	0.35
HPRR2190035_LPA	GTYSTTVTGR	y7	4	0.45	0.38	0.42	0.35
HPRR2190035_LPA	GTYSTTVTGR	y7	5	0.49	0.41	0.43	0.36
HPRR260124_APOA4	ISASAEELR	y7	1	0.74	2.15	0.68	1.97
HPRR260124_APOA4	ISASAEELR	y7	2	0.72	2.10	0.65	1.88
HPRR260124_APOA4	ISASAEELR	y7	3	0.71	2.06	0.64	1.86
HPRR260124_APOA4	ISASAEELR	y7	4	0.70	2.02	0.68	1.96
HPRR260124_APOA4	ISASAEELR	y7	5	0.72	2.07	0.68	1.98
HPRR2760373_APOD	CPNPPVQENFDVNK	y11	1	0.73	4.41	0.66	3.94
HPRR2760373_APOD	CPNPPVQENFDVNK	y11	2	0.72	4.31	0.63	3.78
HPRR2760373_APOD	CPNPPVQENFDVNK	y11	3	0.71	4.25	0.61	3.66
HPRR2760373_APOD	CPNPPVQENFDVNK	y11	4	0.72	4.31	0.64	3.86
HPRR2760373_APOD	CPNPPVQENFDVNK	y11	5	0.75	4.48	0.67	4.00
HPRR3340379_APOM	AFLLTPR	y4	1	1.49	1.96	1.21	1.60
HPRR3340379_APOM	AFLLTPR	y4	2	1.55	2.04	1.16	1.53
HPRR3340379_APOM	AFLLTPR	y4	3	1.44	1.89	1.18	1.56
HPRR3340379_APOM	AFLLTPR	y4	4	1.52	2.00	1.18	1.55
HPRR3340379_APOM	AFLLTPR	y4	5	1.53	2.02	1.22	1.60
HPRR350023_APOF	FLVSLALR	y5	1	0.04	0.00	0.04	0.00
HPRR350023_APOF	FLVSLALR	y5	2	0.04	0.00	0.04	0.00
HPRR350023_APOF	FLVSLALR	y5	3	0.04	0.00	0.04	0.00
HPRR350023_APOF	FLVSLALR	y5	4	0.04	0.00	0.04	0.00
HPRR350023_APOF	FLVSLALR	y5	5	0.04	0.00	0.04	0.00
HPRR350088_APOL1	VAQELEEK	y7	1	2.77	1.41	2.34	1.19
HPRR350088_APOL1	VAQELEEK	y7	2	2.73	1.40	2.34	1.19
HPRR350088_APOL1	VAQELEEK	y7	3	2.90	1.48	2.26	1.15
HPRR350088_APOL1	VAQELEEK	y7	4	2.75	1.41	2.42	1.23
HPRR350088_APOL1	VAQELEEK	y7	5	3.05	1.56	2.44	1.24
HPRR3720311_APOB	SVSLPSLDPASAK	y9	1	1.62	2.31	1.57	2.23
HPRR3720311_APOB	SVSLPSLDPASAK	y9	2	1.63	2.32	1.50	2.14
HPRR3720311_APOB	SVSLPSLDPASAK	y9	3	1.58	2.24	1.48	2.11
HPRR3720311_APOB	SVSLPSLDPASAK	y9	4	1.59	2.26	1.61	2.29
HPRR3720311_APOB	SVSLPSLDPASAK	y9	5	1.72	2.45	1.59	2.27
HPRR3730489_APOC1	EFGNTLEDK	y5	1	0.91	11.08	0.64	7.80
HPRR3730489_APOC1	EFGNTLEDK	y5	2	0.86	10.47	0.69	8.37
HPRR3730489_APOC1	EFGNTLEDK	y5	3	0.87	10.62	0.68	8.29
HPRR3730489_APOC1	EFGNTLEDK	y5	4	0.89	10.82	0.79	9.59
HPRR3730489_APOC1	EFGNTLEDK	y5	5	0.89	10.79	0.75	9.16
HPRR4130067_APOC4	AWFLESK	y5	1	2.31	0.63	1.83	0.50
HPRR4130067_APOC4	AWFLESK	y5	2	2.31	0.63	1.78	0.48
HPRR4130067_APOC4	AWFLESK	y5	3	2.32	0.63	1.78	0.48
HPRR4130067_APOC4	AWFLESK	y5	4	2.36	0.64	1.83	0.50
HPRR4130067_APOC4	AWFLESK	y5	5	2.45	0.67	1.92	0.52
HPRR4200068_APOE	LQAEAFQAR	y7	1	0.23	1.17	0.21	1.10
HPRR4200068_APOE	LQAEAFQAR	y7	2	0.23	1.16	0.22	1.10
HPRR4200068_APOE	LQAEAFQAR	y7	3	0.22	1.11	0.22	1.12
HPRR4200068_APOE	LQAEAFQAR	y7	4	0.23	1.17	0.24	1.22
HPRR4200068_APOE	LQAEAFQAR	y7	5	0.24	1.23	0.24	1.22
HPRR4320626_CLU	IDSLLENDR	y7	1	70.04	3.08	50.97	2.24
HPRR4320626_CLU	IDSLLENDR	y7	2	69.33	3.05	62.19	2.73
HPRR4320626_CLU	IDSLLENDR	y7	3	69.15	3.04	57.59	2.53
HPRR4320626_CLU	IDSLLENDR	y7	4	72.80	3.20	77.20	3.39
HPRR4320626_CLU	IDSLLENDR	y7	5	72.28	3.18	63.77	2.80
HPRR4430020_APOA2	SPELQAEAK	y5	1	1.49	101.54	1.67	113.57
HPRR4430020_APOA2	SPELQAEAK	y5	2	1.49	101.26	1.51	102.62
HPRR4430020_APOA2	SPELQAEAK	y5	3	1.49	101.39	1.47	100.17
HPRR4430020_APOA2	SPELQAEAK	y5	4	1.54	104.97	1.52	103.30
HPRR4430020_APOA2	SPELQAEAK	y5	5	1.56	106.29	1.52	103.47

## Sheet: Table S7
Table S7. Summary of the concentrations for all measured apolipoproteins in EFFECT I samples.
The table presents descriptive statistics (not the model estimates for the effects of treatment vs placebo).
Values are presented as median (interquartile range). V1 and V4 stand for visits 1 and 4, respectively.
The outcome is the percent change from baseline: 100% * (v4 – v1) / v1.
Apolipoprotein	PLACEBO (n=23)	FENOFIBRATE 200MG QD (n=26)	OM3-CA 4G QD(n=23)
apoAI µM (V1)	108.59 (92.29 - 125.62)	119.08 (106.33 - 134.16)	111.5 (100.72 - 127.64)
apoAI µM (V4)	107.2 (89.44 - 117.88)	124.22 (110.17 - 156.68)	113.22 (102.53 - 124.48)
Change from baseline %	2.81 (-11.55 - 10.11)	9.04 (-7.83 - 19.85)	4.49 (-7.44 - 7.85)
apoAII µM (V1)	145.28 (126.78 - 161.74)	154.05 (131.62 - 162.88)	143.97 (132.41 - 163.28)
apoAII µM (V4)	137.77 (124.67 - 148.97)	200.4 (162.43 - 223.98)	135.25 (128.8 - 158.7)
Change from baseline %	0.18 (-13.22 - 9.85)	32.86 (20.76 - 49.96)	-3.96 (-11.49 - 4.4)
apoAIV µM (V1)	2.57 (2.31 - 2.82)	2.92 (2.44 - 3.25)	2.88 (2.49 - 3.53)
apoAIV µM (V4)	2.48 (2.2 - 3.12)	3.07 (2.65 - 3.6)	3.11 (2.8 - 3.58)
Change from baseline %	0.19 (-8.6 - 19.12)	12.39 (-10.4 - 29.5)	12.4 (-9.51 - 28.44)
apoB µM (V1)	4.58 (4.09 - 5.3)	4.31 (3.4 - 4.79)	4.28 (3.38 - 5.34)
apoB µM (V4)	4.33 (3.4 - 5.18)	3.42 (2.95 - 3.8)	4.51 (3.37 - 5.23)
Change from baseline %	-2.57 (-18.88 - 5.99)	-24.83 (-31.04 - -0.99)	-2.35 (-7.44 - 7.6)
apoCI µM (V1)	12.03 (9.36 - 15.76)	12.2 (9.48 - 14.37)	12.33 (9.18 - 15.91)
apoCI µM (V4)	12.83 (10.13 - 17.07)	9.5 (8.48 - 12.62)	12.97 (10.26 - 15.66)
Change from baseline %	7.01 (-18.38 - 25.17)	-20.3 (-33.82 - 17.25)	8.42 (-10.94 - 27.64)
apoCIV µM (V1)	1.41 (1.14 - 1.79)	1.28 (1 - 1.48)	1.16 (0.8 - 1.41)
apoCIV µM (V4)	1.33 (1.08 - 1.57)	0.79 (0.55 - 0.98)	1.03 (0.9 - 1.24)
Change from baseline %	-1.71 (-22.36 - 17.82)	-41.71 (-48.81 - -28)	-8.54 (-22.5 - 0.65)
apoD µM (V1)	5.01 (4.27 - 6.15)	5.37 (4.32 - 6.2)	4.93 (4.19 - 5.98)
apoD µM (V4)	4.75 (4.25 - 5.69)	5.44 (4.57 - 6.14)	4.71 (4.4 - 5.9)
Change from baseline %	2.7 (-9.65 - 12.04)	-3.8 (-13.56 - 10.11)	-2.96 (-8.82 - 18.66)
apoE µM (V1)	1.98 (1.5 - 2.28)	1.73 (1.5 - 2.02)	1.71 (1.43 - 2.47)
apoE µM (V4)	1.77 (1.28 - 2.5)	1.34 (1.22 - 1.71)	1.75 (1.43 - 2.28)
Change from baseline %	1.53 (-15.83 - 25.28)	-18.6 (-36.49 - -5.19)	5.42 (-17.94 - 25.48)
apoF µM (V1)	0.0019 (0.0016 - 0.0024)	0.0022 (0.0017 - 0.0027)	0.002 (0.0017 - 0.0022)
apoF µM (V4)	0.002 (0.0016 - 0.0028)	0.002 (0.0017 - 0.0025)	0.0019 (0.0016 - 0.0024)
Change from baseline % *	-3.47 (-17.81 - 20.62)	-2.00 (-13.63 - 10.84)	-7.62 (-20.03 - 6.27)
apoLI µM (V1)	2.42 (1.94 - 2.75)	2.33 (1.91 - 2.74)	2.39 (1.84 - 2.53)
apoLI µM (V4)	2.26 (2 - 2.87)	2.5 (2.11 - 2.98)	2.18 (1.88 - 2.38)
Change from baseline % *	-0.09 (-9.84 - 12.56)	9.22 (-1.82 - 20.12)	-1.22 (-13.13 - 9.09)
apoM µM (V1)	2.55 (2.15 - 2.73)	2.66 (2.13 - 2.94)	2.33 (2.09 - 2.63)
apoM µM (V4)	2.33 (2.12 - 2.85)	2.5 (2.1 - 2.99)	2.37 (2.14 - 2.79)
Change from baseline %	1.62 (-10.93 - 12.19)	1.31 (-12.44 - 9.99)	3 (-2.13 - 12.13)
apoJ µM (V1)	1.28 (1.17 - 1.5)	1.25 (0.93 - 1.55)	1.2 (1.01 - 1.46)
apoJ µM (V4)	1.38 (0.93 - 1.48)	1.3 (1.02 - 1.58)	1.26 (1.12 - 1.52)
Change from baseline % *	1.74 (-6.33 - 11.15)	1.38 (-7.37 - 9.85)	2.37 (-6.62 - 14.94)
apo(a) µM (V1) **	0.73 (0.36 - 1.13)	0.46 (0.16 - 1.67)	0.7 (0.36 - 1.78)
apo(a) µM (V4) **	0.5 (0.31 - 0.94)	0.52 (0.16 - 1.4)	0.65 (0.35 - 1.74)
Change from baseline %	-2.54 (-18.89 - 19.14)	1 (-22.02 - 15.9)	-7.97 (-18.15 - 14.13)
*Sample sizes are indicated explicitly if some measurements were below the lower detection limit.
Numbers of patients in the (placebo, fenofibrate, OM3-CA) arm were (22, 26, 23) for apoF, (22, 26, 23) for apoLI and (21, 24, 20) for apoJ.
** Concentration of apo(a) Kringle 4 Types 1, 2, 3 and 5.

## Sheet: Table S8
Table S8. Effects of omega-3 fatty acids and fenofibrate on levels of circulating apolipoproteins in the current and previous studies.
NC stands for no (statistically significant) change.
NO INFO indicates that we could not identify studies investigating the effect of treatment.
	Current study		Previous studies
Apolipoprotein	Omega-3 FA effect	Fenofibrate effect	Omega-3 FA effect	References in main text	Fenofibrate effect	References in main text
apoAI	NC	NC	NC	Nordoy, A., Bonaa, K. H., Nilsen, H., Berge, R. K., Hansen, J. B., and Ingebretsen, O. C. (1998) Effects of Simvastatin and omega-3 fatty acids on plasma lipoproteins and lipid peroxidation in patients with combined hyperlipidaemia. J Intern Med 243, 163-170	Increase	Keating, G. M. (2011) Fenofibrate: a review of its lipid-modifying effects in dyslipidemia and its vascular effects in type 2 diabetes mellitus. Am J Cardiovasc Drugs 11, 227-247
			NC	Chan, D. C., Watts, G. F., Nguyen, M. N., and Barrett, P. H. (2006) Factorial study of the effect of n-3 fatty acid supplementation and atorvastatin on the kinetics of HDL apolipoproteins A-I and A-II in men with abdominal obesity. Am J Clin Nutr 84, 37-43	Increase	Ooi, E. M., Ng, T. W., Watts, G. F., Chan, D. C., and Barrett, P. H. (2012) Effect of fenofibrate and atorvastatin on VLDL apoE metabolism in men with the metabolic syndrome. J Lipid Res 53, 2443-2449
			NC	Otto, C., Ritter, M. M., Soennichsen, A. C., Schwandt, P., and Richter, W. O. (1996) Effects of n-3 fatty acids and fenofibrate on lipid and hemorrheological parameters in familial dysbetalipoproteinemia and familial hypertriglyceridemia. Metabolism 45, 1305-1311	Increase	Keech, A., Simes, R. J., Barter, P., Best, J., Scott, R., Taskinen, M. R., Forder, P., Pillai, A., Davis, T., Glasziou, P., Drury, P., Kesaniemi, Y. A., Sullivan, D., Hunt, D., Colman, P., d'Emden, M., Whiting, M., Ehnholm, C., Laakso, M., and investigators, F. s. (2005) Effects of long-term fenofibrate therapy on cardiovascular events in 9795 people with type 2 diabetes mellitus (the FIELD study…
			Decrease	Kastelein, J. J., Maki, K. C., Susekov, A., Ezhov, M., Nordestgaard, B. G., Machielse, B. N., Kling, D., and Davidson, M. H. (2014) Omega-3 free fatty acids for the treatment of severe hypertriglyceridemia: the EpanoVa fOr Lowering Very high triglyceridEs (EVOLVE) trial. Journal of clinical lipidology 8, 94-106	Increase	Athyros, V. G., Papageorgiou, A. A., Athyrou, V. V., Demitriadis, D. S., and Kontopoulos, A. G. (2002) Atorvastatin and micronized fenofibrate alone and in combination in type 2 diabetes with combined hyperlipidemia. Diabetes Care 25, 1198-1202
			Decrease	Maki, K. C., Orloff, D. G., Nicholls, S. J., Dunbar, R. L., Roth, E. M., Curcio, D., Johnson, J., Kling, D., and Davidson, M. H. (2013) A highly bioavailable omega-3 free fatty acid formulation improves the cardiovascular risk profile in high-risk, statin-treated patients with residual hypertriglyceridemia (the ESPRIT trial). Clinical therapeutics 35, 1400-1411.e1401-1403	Increase	Koh, K. K., Quon, M. J., Shin, K. C., Lim, S., Lee, Y., Sakuma, I., Lee, K., Han, S. H., and Shin, E. K. (2012) Significant differential effects of omega-3 fatty acids and fenofibrate in patients with hypertriglyceridemia. Atherosclerosis 220, 537-544
					NC	Knopp, R. H., Walden, C. E., Warnick, G. R., Albers, J. J., Ginsberg, J., and McGinnis, B. M. (1987) Effect of fenofibrate treatment on plasma lipoprotein lipids, high-density lipoprotein cholesterol subfractions, and apolipoproteins B, AI, AII, and E. Am J Med 83, 75-84
					NC	Croyal, M., Kaabia, Z., Leon, L., Ramin-Mangata, S., Baty, T., Fall, F., Billon-Crossouard, S., Aguesse, A., Hollstein, T., Sullivan, D. R., Nobecourt, E., Lambert, G., and Krempf, M. (2018) Fenofibrate decreases plasma ceramide in type 2 diabetes patients: A novel marker of CVD? Diabetes Metab 44, 143-149
					NC	Hiukka, A., Leinonen, E., Jauhiainen, M., Sundvall, J., Ehnholm, C., Keech, A. C., and Taskinen, M. R. (2007) Long-term effects of fenofibrate on VLDL and HDL subspecies in participants with type 2 diabetes mellitus. Diabetologia 50, 2067-2075
					NC	Otto, C., Ritter, M. M., Soennichsen, A. C., Schwandt, P., and Richter, W. O. (1996) Effects of n-3 fatty acids and fenofibrate on lipid and hemorrheological parameters in familial dysbetalipoproteinemia and familial hypertriglyceridemia. Metabolism 45, 1305-1311
apoAII	NC	Increase	NC	Chan, D. C., Watts, G. F., Nguyen, M. N., and Barrett, P. H. (2006) Factorial study of the effect of n-3 fatty acid supplementation and atorvastatin on the kinetics of HDL apolipoproteins A-I and A-II in men with abdominal obesity. Am J Clin Nutr 84, 37-43	Increase	Keating, G. M. (2011) Fenofibrate: a review of its lipid-modifying effects in dyslipidemia and its vascular effects in type 2 diabetes mellitus. Am J Cardiovasc Drugs 11, 227-247
					Increase	Keech, A., Simes, R. J., Barter, P., Best, J., Scott, R., Taskinen, M. R., Forder, P., Pillai, A., Davis, T., Glasziou, P., Drury, P., Kesaniemi, Y. A., Sullivan, D., Hunt, D., Colman, P., d'Emden, M., Whiting, M., Ehnholm, C., Laakso, M., and investigators, F. s. (2005) Effects of long-term fenofibrate therapy on cardiovascular events in 9795 people with type 2 diabetes mellitus (the FIELD study…
					Increase	Knopp, R. H., Walden, C. E., Warnick, G. R., Albers, J. J., Ginsberg, J., and McGinnis, B. M. (1987) Effect of fenofibrate treatment on plasma lipoprotein lipids, high-density lipoprotein cholesterol subfractions, and apolipoproteins B, AI, AII, and E. Am J Med 83, 75-84
					Increase	Croyal, M., Kaabia, Z., Leon, L., Ramin-Mangata, S., Baty, T., Fall, F., Billon-Crossouard, S., Aguesse, A., Hollstein, T., Sullivan, D. R., Nobecourt, E., Lambert, G., and Krempf, M. (2018) Fenofibrate decreases plasma ceramide in type 2 diabetes patients: A novel marker of CVD? Diabetes Metab 44, 143-149
					Increase	Hiukka, A., Leinonen, E., Jauhiainen, M., Sundvall, J., Ehnholm, C., Keech, A. C., and Taskinen, M. R. (2007) Long-term effects of fenofibrate on VLDL and HDL subspecies in participants with type 2 diabetes mellitus. Diabetologia 50, 2067-2075
					NC	Stohler, R., Keller, U., and Riesen, W. F. (1989) Effects of simvastatin and fenofibrate on serum lipoproteins and apolipoproteins in primary hypercholesterolaemia. Eur J Clin Pharmacol 37, 199-203
apoB	NC	Decrease	NC	Nordoy, A., Bonaa, K. H., Nilsen, H., Berge, R. K., Hansen, J. B., and Ingebretsen, O. C. (1998) Effects of Simvastatin and omega-3 fatty acids on plasma lipoproteins and lipid peroxidation in patients with combined hyperlipidaemia. J Intern Med 243, 163-170	Decrease	Stohler, R., Keller, U., and Riesen, W. F. (1989) Effects of simvastatin and fenofibrate on serum lipoproteins and apolipoproteins in primary hypercholesterolaemia. Eur J Clin Pharmacol 37, 199-203
			NC	Kastelein, J. J., Maki, K. C., Susekov, A., Ezhov, M., Nordestgaard, B. G., Machielse, B. N., Kling, D., and Davidson, M. H. (2014) Omega-3 free fatty acids for the treatment of severe hypertriglyceridemia: the EpanoVa fOr Lowering Very high triglyceridEs (EVOLVE) trial. Journal of clinical lipidology 8, 94-106	Decrease	Keech, A., Simes, R. J., Barter, P., Best, J., Scott, R., Taskinen, M. R., Forder, P., Pillai, A., Davis, T., Glasziou, P., Drury, P., Kesaniemi, Y. A., Sullivan, D., Hunt, D., Colman, P., d'Emden, M., Whiting, M., Ehnholm, C., Laakso, M., and investigators, F. s. (2005) Effects of long-term fenofibrate therapy on cardiovascular events in 9795 people with type 2 diabetes mellitus (the FIELD study…
			Decrease	Maki, K. C., Orloff, D. G., Nicholls, S. J., Dunbar, R. L., Roth, E. M., Curcio, D., Johnson, J., Kling, D., and Davidson, M. H. (2013) A highly bioavailable omega-3 free fatty acid formulation improves the cardiovascular risk profile in high-risk, statin-treated patients with residual hypertriglyceridemia (the ESPRIT trial). Clinical therapeutics 35, 1400-1411.e1401-1403	Decrease	Knopp, R. H., Walden, C. E., Warnick, G. R., Albers, J. J., Ginsberg, J., and McGinnis, B. M. (1987) Effect of fenofibrate treatment on plasma lipoprotein lipids, high-density lipoprotein cholesterol subfractions, and apolipoproteins B, AI, AII, and E. Am J Med 83, 75-84
			Decrease/NC	Otto, C., Ritter, M. M., Soennichsen, A. C., Schwandt, P., and Richter, W. O. (1996) Effects of n-3 fatty acids and fenofibrate on lipid and hemorrheological parameters in familial dysbetalipoproteinemia and familial hypertriglyceridemia. Metabolism 45, 1305-1311	Decrease	Croyal, M., Kaabia, Z., Leon, L., Ramin-Mangata, S., Baty, T., Fall, F., Billon-Crossouard, S., Aguesse, A., Hollstein, T., Sullivan, D. R., Nobecourt, E., Lambert, G., and Krempf, M. (2018) Fenofibrate decreases plasma ceramide in type 2 diabetes patients: A novel marker of CVD? Diabetes Metab 44, 143-149
					Decrease	Hiukka, A., Leinonen, E., Jauhiainen, M., Sundvall, J., Ehnholm, C., Keech, A. C., and Taskinen, M. R. (2007) Long-term effects of fenofibrate on VLDL and HDL subspecies in participants with type 2 diabetes mellitus. Diabetologia 50, 2067-2075
					Decrease	Otto, C., Ritter, M. M., Soennichsen, A. C., Schwandt, P., and Richter, W. O. (1996) Effects of n-3 fatty acids and fenofibrate on lipid and hemorrheological parameters in familial dysbetalipoproteinemia and familial hypertriglyceridemia. Metabolism 45, 1305-1311
					Decrease	Athyros, V. G., Papageorgiou, A. A., Athyrou, V. V., Demitriadis, D. S., and Kontopoulos, A. G. (2002) Atorvastatin and micronized fenofibrate alone and in combination in type 2 diabetes with combined hyperlipidemia. Diabetes Care 25, 1198-1202
					(Decrease)	Koh, K. K., Quon, M. J., Shin, K. C., Lim, S., Lee, Y., Sakuma, I., Lee, K., Han, S. H., and Shin, E. K. (2012) Significant differential effects of omega-3 fatty acids and fenofibrate in patients with hypertriglyceridemia. Atherosclerosis 220, 537-544
apoCI	NC	Decrease			Decrease	Croyal, M., Kaabia, Z., Leon, L., Ramin-Mangata, S., Baty, T., Fall, F., Billon-Crossouard, S., Aguesse, A., Hollstein, T., Sullivan, D. R., Nobecourt, E., Lambert, G., and Krempf, M. (2018) Fenofibrate decreases plasma ceramide in type 2 diabetes patients: A novel marker of CVD? Diabetes Metab 44, 143-149
apoCIV	NC	Decrease	NO INFO		NO INFO
apoE	NC	Decrease	Decrease	Nordoy, A., Bonaa, K. H., Nilsen, H., Berge, R. K., Hansen, J. B., and Ingebretsen, O. C. (1998) Effects of Simvastatin and omega-3 fatty acids on plasma lipoproteins and lipid peroxidation in patients with combined hyperlipidaemia. J Intern Med 243, 163-170	Decrease	Ooi, E. M., Ng, T. W., Watts, G. F., Chan, D. C., and Barrett, P. H. (2012) Effect of fenofibrate and atorvastatin on VLDL apoE metabolism in men with the metabolic syndrome. J Lipid Res 53, 2443-2449
			Increase in LDL	Lambert, C., Cubedo, J., Padro, T., Sanchez-Hernandez, J., Antonijoan, R. M., Perez, A., and Badimon, L. (2017) Phytosterols and Omega 3 Supplementation Exert Novel Regulatory Effects on Metabolic and Inflammatory Pathways: A Proteomic Study. Nutrients 9	Decrease	Knopp, R. H., Walden, C. E., Warnick, G. R., Albers, J. J., Ginsberg, J., and McGinnis, B. M. (1987) Effect of fenofibrate treatment on plasma lipoprotein lipids, high-density lipoprotein cholesterol subfractions, and apolipoproteins B, AI, AII, and E. Am J Med 83, 75-84
					NC	Croyal, M., Kaabia, Z., Leon, L., Ramin-Mangata, S., Baty, T., Fall, F., Billon-Crossouard, S., Aguesse, A., Hollstein, T., Sullivan, D. R., Nobecourt, E., Lambert, G., and Krempf, M. (2018) Fenofibrate decreases plasma ceramide in type 2 diabetes patients: A novel marker of CVD? Diabetes Metab 44, 143-149
apoAIV	NC	NC	NO INFO		NO INFO
apoJ	NC	NC	Increase in HDL	Burillo, E., Mateo-Gallego, R., Cenarro, A., Fiddyment, S., Bea, A. M., Jorge, I., Vazquez, J., and Civeira, F. (2012) Beneficial effects of omega-3 fatty acids in the proteome of high-density lipoprotein proteome. Lipids Health Dis 11, 116	NO INFO
apo(a)	NC	NC	NC (Lp(a) decrease in subgroup of healthy volunteers with elevated baseline values after 9 months)	Schmidt, E. B., Klausen, I. C., Kristensen, S. D., Lervang, H. H., Faergeman, O., and Dyerberg, J. (1991) The effect of n-3 polyunsaturated fatty acids on Lp(a). Clin Chim Acta 198, 271-277	Increase (Lp(a))	Ko, H. S., Kim, C. J., and Ryu, W. S. (2005) Effect of fenofibrate on lipoprotein(a) in hypertriglyceridemic patients: impact of change in triglyceride level and liver function. J Cardiovasc Pharmacol 46, 405-411
			Decrease in hypertensive	Colussi, G. L., Baroselli, S., and Sechi, L. (2004) Omega-3 polyunsaturated fatty acids decrease plasma lipoprotein(a) levels in hypertensive subjects. Clin Nutr 23, 1246-1247	NC (Lp(a))	Athyros, V. G., Papageorgiou, A. A., Athyrou, V. V., Demitriadis, D. S., and Kontopoulos, A. G. (2002) Atorvastatin and micronized fenofibrate alone and in combination in type 2 diabetes with combined hyperlipidemia. Diabetes Care 25, 1198-1202
apoM	NC	NC	NO INFO		NC (bezafibrate)	Kappelle, P. J., Ahnstrom, J., Dikkeschei, B. D., de Vries, R., Sluiter, W. J., Wolffenbuttel, B. H., van Tol, A., Nielsen, L. B., Dahlback, B., and Dullaart, R. P. (2010) Plasma apolipoprotein M responses to statin and fibrate administration in type 2 diabetes mellitus. Atherosclerosis 213, 247-250
apoL1	NC	NC	Increase in HDL	Lambert, C., Cubedo, J., Padro, T., Sanchez-Hernandez, J., Antonijoan, R. M., Perez, A., and Badimon, L. (2017) Phytosterols and Omega 3 Supplementation Exert Novel Regulatory Effects on Metabolic and Inflammatory Pathways: A Proteomic Study. Nutrients 9	NO INFO
apoF	NC	NC	NO INFO		NO INFO
apoD	NC	NC	Increase in HDL	Lambert, C., Cubedo, J., Padro, T., Sanchez-Hernandez, J., Antonijoan, R. M., Perez, A., and Badimon, L. (2017) Phytosterols and Omega 3 Supplementation Exert Novel Regulatory Effects on Metabolic and Inflammatory Pathways: A Proteomic Study. Nutrients 9	NO INFO
